# Supplementary material for: Improving Protein Subcellular Location Classification by Incorporating Three-Dimensional Structure Information
Source: Biomolecules. 2021 Oct 29;11(11):1607. doi: 10.3390/biom11111607 (PMC8615982; doi:10.3390/biom11111607)
Supplement: Supplementary file 1 [file biomolecules-11-01607-s001.zip]

Archive with 2 entries (2 files):
- biomolecules-1423122-supplementary.pdf
- SupplementaryTableS1.xlsx
