# Supplementary material for: Improving Protein Subcellular Location Classification by Incorporating Three-Dimensional Structure Information
Source: Biomolecules. 2021 Oct 29;11(11):1607. doi: 10.3390/biom11111607 (PMC8615982; doi:10.3390/biom11111607)
Supplement: Supplementary file 1 [file biomolecules-11-01607-s001.zip › SupplementaryTableS1.xlsx]

## Sheet: Sheet1
Table S1. List of proteins in our dataset.
PDB ID	Uniprot ID	Subcellular Location	Sequence Length	Transmembrane Range	PDB Sequence Range	Experimental Method	Release Date	Structure Title	Stucture Keywords
1RYU	O14497	Nucleoplasm	2285		1RYU; NMR; -; A=1000-1119.	SOLUTION NMR	2004-05-25	Solution Structure of the SWI1 ARID	DNA BINDING PROTEIN
2A4D	Q13404	Nucleoplasm	147		2A4D; X-ray; 1.69 A; A=8-147.	X-RAY DIFFRACTION	2005-07-12	Structure of the human ubiquitin-conjugating enzyme E2 variant 1 (UEV-1)	LIGASE
1WM2	P61956	Nucleoplasm	95		1WM2; X-ray; 1.60 A; A=12-89.	X-RAY DIFFRACTION	2004-11-30	Crystal structure of human SUMO-2 protein	PROTEIN TRANSPORT
2DNY	Q9UHX1	Nucleoplasm	559		2DNY; NMR; -; A=454-559.	SOLUTION NMR	2007-04-17	Solution structure of the third RNA binding domain of FBP-interacting repressor, SIAHBP1	RNA BINDING PROTEIN
1F62	Q9UIG0	Nucleoplasm	1483		1F62; NMR; -; A=1185-1235.	SOLUTION NMR	2000-12-27	WSTF-PHD	TRANSCRIPTION
1WWX	Q9UKW6	Nucleoplasm	265		1WWX; NMR; -; A=172-265.	SOLUTION NMR	2005-07-18	Solution structure of the ETS-domain of the Ets domain transcription factor	DNA BINDING PROTEIN
2E9K	O94851	Nucleoplasm	1124		2E9K; NMR; -; A=516-629.	SOLUTION NMR	2007-07-31	Solution structure of the CH domain from human MICAL-2	STRUCTURAL PROTEIN
2COB	Q96JN0	Nucleoplasm	433		2COB; NMR; -; A=343-405.	SOLUTION NMR	2005-11-17	Solution structures of the HTH domain of human LCoR protein	DNA BINDING PROTEIN
4PZN	Q8NDX5	Nucleoplasm	983		4PZN; X-ray; 2.30 A; A/B/C/D/E=914-983.	X-RAY DIFFRACTION	2014-07-30	Crystal structure of PHC3 SAM L971E	DNA BINDING PROTEIN
1X5O	P29558	Nucleoplasm	406		1X5O; NMR; -; A=123-223.	SOLUTION NMR	2005-11-16	Solution structure of RRM domain in RNA binding motif, single-stranded interacting protein 1	RNA BINDING PROTEIN
2XTC	O60907	Nucleoplasm	577		2XTC; X-ray; 2.22 A; A/B=52-141.	X-RAY DIFFRACTION	2011-01-19	Structure of the TBL1 tetramerisation domain	TRANSCRIPTION
3T92	Q15744	Nucleoplasm	281		3T92; X-ray; 1.50 A; A=37-61.	X-RAY DIFFRACTION	2012-08-08	Crystal structure of the Taz2:C/EBPepsilon-TAD chimera protein	TRANSFERASE
2MKF	Q96RL1	Nucleoplasm	719		2MKF; NMR; -; A=74-131.	SOLUTION NMR	2014-03-19	Solution structure of the E81 deletion mutant of the tandem UIMs of RAP80	SIGNALING PROTEIN
1G25	P51948	Nucleoplasm	309		1G25; NMR; -; A=1-65.	SOLUTION NMR	2000-11-01	SOLUTION STRUCTURE OF THE N-TERMINAL DOMAIN OF THE HUMAN TFIIH MAT1 SUBUNIT	METAL BINDING PROTEIN
2HZD	P28347	Nucleoplasm	426		2HZD; NMR; -; A=28-104.	SOLUTION NMR	2006-10-24	NMR structure of the DNA-binding TEA domain and insights into TEF-1 function	GENE REGULATION
1N1J	Q13952	Nucleoplasm	458		1N1J; X-ray; 1.67 A; B=27-120.	X-RAY DIFFRACTION	2003-02-18	Crystal structure of the NF-YB/NF-YC histone pair	DNA BINDING PROTEIN
1XBS	Q9NX01	Nucleoplasm	149		1XBS; X-ray; 2.50 A; A=1-149.	X-RAY DIFFRACTION	2005-08-30	Crystal structure of human dim2: a dim1-like protein	TRANSCRIPTION, CELL CYCLE
1WJQ	Q96JM7	Nucleoplasm	780		1WJQ; NMR; -; A=469-562.	SOLUTION NMR	2004-11-29	Solution structure of the third mbt domain from human KIAA1798 protein	PROTEIN BINDING
3M5B	Q9Y2Y4	Nucleoplasm	487		3M5B; X-ray; 2.00 A; A/B=1-117.	X-RAY DIFFRACTION	2010-06-09	Crystal structure of the BTB domain from FAZF/ZBTB32	TRANSCRIPTION
4CY2	Q9H9L4	Nucleoplasm	492		4CY2; X-ray; 2.00 A; C=406-417.	X-RAY DIFFRACTION	2014-05-14	Crystal structure of the KANSL1-WDR5-KANSL2 complex.	TRANSCRIPTION
2KLQ	Q14566	Nucleoplasm	821		2KLQ; NMR; -; A=708-821.	SOLUTION NMR	2010-03-02	The solution structure of CBD of human MCM6	REPLICATION
5F5S	P55081	Nucleoplasm	439		5F5S; X-ray; 2.40 A; B=267-344.	X-RAY DIFFRACTION	2016-10-12	Crystal structure of the Prp38-MFAP1 complex of Homo sapiens	SPLICING
6G0Q	P15976	Nucleoplasm	413		6G0Q; X-ray; 1.40 A; B=309-319.	X-RAY DIFFRACTION	2018-11-28	Crystal Structure of the first bromodomain of human BRD4 in complex with an acetylated GATA1 peptide (K312ac/K315ac)	TRANSCRIPTION
3UVM	Q9UMN6	Nucleoplasm	2715		3UVM; X-ray; 1.57 A; B=2508-2517.	X-RAY DIFFRACTION	2011-12-14	Crystal structure of WDR5 in complex with the WDR5-interacting motif of MLL4	TRANSCRIPTION
2DKW	Q9ULI0	Nucleoplasm	1458		2DKW; NMR; -; A=958-1080.	SOLUTION NMR	2006-10-14	Solution structure of the bromodomain of human protein KIAA1240	GENE REGULATION
1H8C	Q9UNN5	Nucleoplasm	650		1H8C; NMR; -; A=569-650.	SOLUTION NMR	2001-02-13	UBX domain from human faf1	APOPTOSIS
1WYW	Q13569	Nucleoplasm	410		1WYW; X-ray; 2.10 A; A=112-339.	X-RAY DIFFRACTION	2005-06-21	Crystal Structure of SUMO1-conjugated thymine DNA glycosylase	HYDROLASE
2LCC	P29374	Nucleoplasm	1257		2LCC; NMR; -; A=568-635.	SOLUTION NMR	2012-02-08	Solution structure of RBBP1 chromobarrel domain	TRANSCRIPTION
2JRZ	P41229	Nucleoplasm	1560		2JRZ; NMR; -; A=73-188.	SOLUTION NMR	2007-07-10	Solution structure of the Bright/ARID domain from the human JARID1C protein.	OXIDOREDUCTASE
2FC7	Q8IYH5	Nucleoplasm	903		2FC7; NMR; -; A=807-886.	SOLUTION NMR	2006-06-12	Solution structure of the ZZ domain of ZZZ3 protein	DNA BINDING PROTEIN
2HU2	O75362	Nucleoplasm	1048		2HU2; X-ray; 2.85 A; B=752-760.	X-RAY DIFFRACTION	2006-10-31	CTBP/BARS in ternary complex with NAD(H) and RRTGAPPAL peptide	OXIDOREDUCTASE
2DK6	Q9NR21	Nucleoplasm	338		2DK6; NMR; -; A=22-110.	SOLUTION NMR	2007-04-24	Solution structure of WWE domain in poly (ADP-ribose) polymerase family, member 11 (PARP 11)	SIGNALING PROTEIN
2LW4	Q15560	Nucleoplasm	299		2LW4; NMR; -; A=130-239.	SOLUTION NMR	2012-09-19	Solution NMR Structure of Human Transcription Elongation Factor A protein 2, Central Domain, Northeast Structural Genomics Consortium (NESG) Target HR8682B	TRANSCRIPTION
4U5T	Q10587	Nucleoplasm	303		4U5T; X-ray; 3.30 A; A/B=257-295.	X-RAY DIFFRACTION	2014-08-06	Crystal Structure of VBP Leucine Zipper with Bound Arylstibonic Acid	TRANSCRIPTION/TRANSCRIPTION Inhibitor
5VPA	P53539	Nucleoplasm	338		5VPA; X-ray; 2.83 A; A=153-219.	X-RAY DIFFRACTION	2017-09-06	Transcription factor FosB/JunD bZIP domain	TRANSCRIPTION
2YUL	Q9H6I2	Nucleoplasm	414		2YUL; NMR; -; A=68-136.	SOLUTION NMR	2008-04-08	Solution structure of the HMG box of human Transcription factor SOX-17	TRANSCRIPTION
3EOP	Q9P016	Nucleoplasm	225		3EOP; X-ray; 2.30 A; A/B=55-221.	X-RAY DIFFRACTION	2009-09-29	Crystal Structure of the DUF55 domain of human thymocyte nuclear protein 1	UNKNOWN FUNCTION
2DHA	Q6NXG1	Nucleoplasm	681		2DHA; NMR; -; A=310-419.	SOLUTION NMR	2006-09-23	Solution structure of the second RNA recognition motif in Hypothetical protein FLJ201171	RNA BINDING PROTEIN
1LGP	Q96EP1	Nucleoplasm	664		1LGP; X-ray; 2.00 A; A=14-128.	X-RAY DIFFRACTION	2002-05-08	Crystal structure of the FHA domain of the Chfr mitotic checkpoint protein complexed with tungstate	CELL CYCLE
1DTJ	Q9UNW9	Nucleoplasm	492		1DTJ; X-ray; 2.00 A; A/B/C/D=406-480.	X-RAY DIFFRACTION	2000-02-18	CRYSTAL STRUCTURE OF NOVA-2 KH3 K-HOMOLOGY RNA-BINDING DOMAIN	IMMUNE SYSTEM
4HC7	P23771	Nucleoplasm	443		4HC7; X-ray; 2.65 A; A/B=260-370.	X-RAY DIFFRACTION	2012-12-05	Crystal structure of the full DNA binding domain of GATA3-complex 2	Transcription/DNA
2YUF	Q13506	Nucleoplasm	487		2YUF; NMR; -; A=189-317.	SOLUTION NMR	2008-04-08	Solution structure of the NCD2 domain in human transcriptional repressor Nab1 protein	TRANSCRIPTION
1DV0	P54725	Nucleoplasm	363		1DV0; NMR; -; A=319-363.	SOLUTION NMR	2000-02-11	Refined NMR solution structure of the C-terminal UBA domain of the human homologue of RAD23A (HHR23A)	DNA BINDING PROTEIN
2KEB	Q14181	Nucleoplasm	598		2KEB; NMR; -; A=1-78.	SOLUTION NMR	2010-02-02	NMR solution structure of the N-terminal domain of the DNA polymerase alpha p68 subunit	DNA BINDING PROTEIN
2YSR	Q5TB30	Nucleoplasm	811		2YSR; NMR; -; A=11-108.	SOLUTION NMR	2007-10-09	Solution structure of the DEP domain from human DEP domain-containing protein 1	SIGNALING PROTEIN
2ENT	Q9UIH9	Nucleoplasm	416		2ENT; NMR; -; A=346-380.	SOLUTION NMR	2008-04-01	Solution structure of the second C2H2-type zinc finger domain from human Krueppel-like factor 15	TRANSCRIPTION
2PUY	Q96BD5	Nucleoplasm	680		2PUY; X-ray; 1.43 A; A/B=486-543.	X-RAY DIFFRACTION	2007-08-14	Crystal Structure of the BHC80 PHD finger	TRANSCRIPTION
2DLL	Q15306	Nucleoplasm	451		2DLL; NMR; -; A=23-130.	SOLUTION NMR	2006-10-20	Solution structure of the IRF domain of human interferon regulator factors 4	CYTOKINE
3MUJ	Q9H4W6	Nucleoplasm	596		3MUJ; X-ray; 1.92 A; A/B=261-395.	X-RAY DIFFRACTION	2010-06-30	Early B-cell factor 3 (EBF3) IPT/TIG and dimerization helices	DNA BINDING PROTEIN
2DK7	O14776	Nucleoplasm	1098		2DK7; NMR; -; A=520-579.	SOLUTION NMR	2007-04-24	Solution structure of WW domain in transcription elongation regulator 1	TRANSCRIPTION
3MXN	Q9H9A7	Nucleoplasm	625		3MXN; X-ray; 1.55 A; A=473-625.	X-RAY DIFFRACTION	2010-09-15	Crystal structure of the RMI core complex	REPLICATION
3B0W	P51449	Nucleoplasm	518		3B0W; X-ray; 2.20 A; A/B=265-507.	X-RAY DIFFRACTION	2011-07-06	Crystal structure of the orphan nuclear receptor ROR(gamma)t ligand-binding domain in complex with digoxin	TRANSCRIPTION/INHIBITOR
2MOE	O95243	Nucleoplasm	580		2MOE; NMR; -; A=80-148.	SOLUTION NMR	2014-09-10	Solution structure of MBD4 methyl-cytosine binding domain bound to methylated DNA	Hydrolase/DNA
1WHR	Q9Y2K5	Nucleoplasm	976		1WHR; NMR; -; A=147-257.	SOLUTION NMR	2004-11-28	Solution structure of the R3H domain from human hypothetical protein BAA76846	Structural genomics, unknown function
5UIY	Q9NRL2	Nucleoplasm	1556		5UIY; X-ray; 1.69 A; A/B/C/D=1425-1538.	X-RAY DIFFRACTION	2017-07-12	Structure of Bromodomain from human BAZ1A	TRANSCRIPTION
2K1J	Q9UNL4	Nucleoplasm	249		2K1J; NMR; -; A=188-249.	SOLUTION NMR	2008-04-15	Plan homeodomain finger of tumour supressor ING4	GENE REGULATION
5FUG	Q15906	Nucleoplasm	364		5FUG; X-ray; 2.70 A; C/F/I/L=6-69.	X-RAY DIFFRACTION	2016-03-09	Crystal structure of a human YL1-H2A.Z-H2B complex	DNA BINDING PROTEIN
1PBK	Q00688	Nucleoplasm	224		1PBK; X-ray; 2.50 A; A=109-224.	X-RAY DIFFRACTION	1996-10-14	HOMOLOGOUS DOMAIN OF HUMAN FKBP25	ISOMERASE
2CQC	P62995	Nucleoplasm	288		2CQC; NMR; -; A=110-191.	SOLUTION NMR	2005-11-19	Solution Structure of the RNA recognition motif in Arginine/serine-rich splicing factor 10	TRANSCRIPTION
2DMN	Q8IUE1	Nucleoplasm	241		2DMN; NMR; -; A=51-120.	SOLUTION NMR	2006-10-22	The solution structure of the homeobox domain of human homeobox protein TGIF2LX	TRANSCRIPTION
5VNA	O95619	Nucleoplasm	227		5VNA; X-ray; 2.10 A; A/B/C/D=1-148.	X-RAY DIFFRACTION	2018-09-05	Crystal structure of human YEATS domain	TRANSCRIPTION
1QK9	P51608	Nucleoplasm	486		1QK9; NMR; -; A=77-166.	SOLUTION NMR	1999-10-08	The solution structure of the domain from MeCP2 that binds to methylated DNA	METHYL-CPG-BINDING PROTEIN
2CRA	Q92826	Nucleoplasm	284		2CRA; NMR; -; A=217-273.	SOLUTION NMR	2005-11-20	Solution structure of the homeobox domain of human homeo box B13	GENE REGULATION
4CVO	Q03468	Nucleoplasm	1493		4CVO; X-ray; 1.85 A; A=84-160.	X-RAY DIFFRACTION	2014-04-09	Crystal structure of the N-terminal colied-coil domain of human DNA excision repair protein ERCC-6	HYDROLASE
1H2I	P43351	Nucleoplasm	418		1H2I; X-ray; 2.70 A; A/B/C/D/E/F/G/H/I/J/K/L/M/N/O/P/Q/R/S/T/U/V=1-209.	X-RAY DIFFRACTION	2002-10-10	Human Rad52 protein, N-terminal domain	DNA BINDING PROTEIN
2EPP	Q9HBE1	Nucleoplasm	687		2EPP; NMR; -; A=286-338.	SOLUTION NMR	2008-02-12	Solution structure of the first C2H2 type zinc finger domain of Zinc finger protein 278	TRANSCRIPTION
1TFI	P23193	Nucleoplasm	301		1TFI; NMR; -; A=252-301.	SOLUTION NMR	1993-10-31	A NOVEL ZN FINGER MOTIF IN THE BASAL TRANSCRIPTIONAL MACHINERY: THREE-DIMENSIONAL NMR STUDIES OF THE NUCLEIC-ACID BINDING DOMAIN OF TRANSCRIPTIONAL ELONGATION FACTOR TFIIS	TRANSCRIPTION REGULATION
1X2N	P55347	Nucleoplasm	436		1X2N; NMR; -; A=260-319.	SOLUTION NMR	2005-10-26	Solution structure of the homeobox domain of human homeobox protein PKNOX1	TRANSCRIPTION
2OIT	P35658	Nucleoplasm	2090		2OIT; X-ray; 1.65 A; A=1-434.	X-RAY DIFFRACTION	2007-02-06	Crystal Structure of the N-terminal Domain of the Human Proto-oncogene Nup214/CAN	ONCOPROTEIN
2LVA	Q96RU2	Nucleoplasm	1077		2LVA; NMR; -; A=22-132.	SOLUTION NMR	2012-07-18	NMR solution structure of the N-terminal domain of human USP28, Northeast structural genomics consortium target HT8470A	HYDROLASE
1WH6	O14529	Nucleoplasm	1486		1WH6; NMR; -; A=887-974.	SOLUTION NMR	2004-11-28	Solution structure of the second CUT domain of human Homeobox protein Cux-2	TRANSCRIPTION
1X4I	Q9NXR8	Nucleoplasm	418		1X4I; NMR; -; A=362-418.	SOLUTION NMR	2005-11-14	Solution structure of PHD domain in inhibitor of growth protein 3 (ING3)	CELL ADHESION
2DO7	Q13620	Nucleoplasm	913		2DO7; NMR; -; A=826-913.	SOLUTION NMR	2007-04-17	Solution structure of the winged helix-turn-helix motif of human CUL-4B	PROTEIN BINDING
1JM7	Q99728	Nucleoplasm	777		1JM7; NMR; -; B=26-140.	SOLUTION NMR	2001-10-03	Solution structure of the BRCA1/BARD1 RING-domain heterodimer	ANTITUMOR
3RKQ	P52952	Nucleoplasm	324		3RKQ; X-ray; 1.70 A; A/B=138-192.	X-RAY DIFFRACTION	2012-05-09	NKX2.5 Homeodomain dimer bound to ANF-242 DNA	TRANSCRIPTION/DNA
3NY2	Q8IWV8	Nucleoplasm	1755		3NY2; X-ray; 2.61 A; A/B/C/D/E/F/G/H=98-167.	X-RAY DIFFRACTION	2010-08-11	Structure of the ubr-box of UBR2 ubiquitin ligase	LIGASE
1Z60	Q13888	Nucleoplasm	395		1Z60; NMR; -; A=328-386.	SOLUTION NMR	2005-04-12	Solution structure of the carboxy-terminal domain of human TFIIH P44 subunit	TRANSCRIPTION
2DMQ	Q9NQ69	Nucleoplasm	397		2DMQ; NMR; -; A=268-334.	SOLUTION NMR	2006-10-24	Solution structure of the homeobox domain of LIM/homeobox protein Lhx9	DNA BINDING PROTEIN
1QM9	P26599	Nucleoplasm	531		1QM9; NMR; -; A=335-531.	SOLUTION NMR	2000-07-03	NMR, REPRESENTATIVE STRUCTURE	RIBONUCLEOPROTEIN
2LFH	Q02535	Nucleoplasm	119		2LFH; NMR; -; A/B=29-83.	SOLUTION NMR	2011-07-27	Solution NMR Structure of the Helix-loop-Helix Domain of Human ID3 Protein, Northeast Structural Genomics Consortium Target HR3111A	DNA binding protein inhibitor
2KV2	P54132	Nucleoplasm	1417		2KV2; NMR; -; A=1210-1294.	SOLUTION NMR	2010-12-15	Solution Structure of the human BLM HRDC domain	GENE REGULATION
2HGL	P52597	Nucleoplasm	415		2HGL; NMR; -; A=1-102.	SOLUTION NMR	2006-07-11	NMR structure of the first qRRM domain of human hnRNP F	RNA BINDING PROTEIN
2VPK	Q9NPC7	Nucleoplasm	610		2VPK; X-ray; 2.00 A; A=4-117.	X-RAY DIFFRACTION	2008-03-11	Crystal structure of the BTB domain of human myoneurin	TRANSCRIPTION
2EBW	Q9UBZ9	Nucleoplasm	1251		2EBW; NMR; -; A=44-133.	SOLUTION NMR	2007-08-14	Solution structure of the BRCT domain from human DNA repair protein REV1	TRANSFERASE
5XOC	O75593	Nucleoplasm	365		5XOC; X-ray; 2.40 A; B=322-345.	X-RAY DIFFRACTION	2018-03-28	Crystal structure of human Smad3-FoxH1 complex	TRANSCRIPTION
2WZO	Q3YBR2	Nucleoplasm	411		2WZO; X-ray; 1.60 A; A=179-324.	X-RAY DIFFRACTION	2010-05-05	The structure of the FYR domain	CELL CYCLE
2E5H	Q8TBF4	Nucleoplasm	217		2E5H; NMR; -; A=1-87.	SOLUTION NMR	2007-06-26	Solution structure of RNA binding domain in Zinc finger CCHC-type and RNA binding motif 1	STRUCTURAL GENOMICS, UNKNOWN FUNCTION
5BXB	Q719H9	Nucleoplasm	257		5BXB; X-ray; 2.17 A; A/B/C/D/E/F/G/H/I/J=29-132.	X-RAY DIFFRACTION	2015-09-02	Crystal structure of pentameric KCTD1 BTB domain form 1	PROTEIN BINDING
2VP7	Q9Y3Y4	Nucleoplasm	419		2VP7; X-ray; 1.65 A; A=333-402.	X-RAY DIFFRACTION	2008-06-17	Decoding of methylated histone H3 tail by the Pygo-BCL9 Wnt signaling complex	GENE REGULATION
1U2H	Q15772	Nucleoplasm	3267		1U2H; X-ray; 0.96 A; A=864-960.	X-RAY DIFFRACTION	2005-07-05	X-ray Structure of the N-terminally truncated human APEP-1	CONTRACTILE PROTEIN
5AJ1	Q12824	Nucleoplasm	385		5AJ1; NMR; -; A=2-113.	SOLUTION NMR	2015-08-05	Solution Structure of the Smarc Domain	STRUCTURAL PROTEIN
1I2T	O95071	Nucleoplasm	2799		1I2T; X-ray; 1.04 A; A=2393-2453.	X-RAY DIFFRACTION	2001-04-18	X-RAY STRUCTURE OF THE HUMAN HYPERPLASTIC DISCS PROTEIN: AN ORTHOLOG OF THE C-TERMINAL DOMAIN OF POLY(A)-BINDING PROTEIN	LIGASE
2EPC	P17041	Nucleoplasm	273		2EPC; NMR; -; A=241-269.	SOLUTION NMR	2007-10-02	Solution structure of Zinc finger domain 7 in Zinc finger protein 32	TRANSCRIPTION
4CO8	P43268	Nucleoplasm	484		4CO8; X-ray; 1.05 A; A=338-470.	X-RAY DIFFRACTION	2014-02-05	Structure of the DNA binding ETS domain of human ETV4	TRANSCRIPTION
5C8H	Q13416	Nucleoplasm	577		5C8H; X-ray; 2.01 A; A=458-577.	X-RAY DIFFRACTION	2015-07-08	Crystal structure of ORC2 C-terminal domain	REPLICATION
6K07	Q6ZNX1	Nucleoplasm	250		6K07; X-ray; 2.24 A; B=46-74.	X-RAY DIFFRACTION	2019-12-11	Crystal structure of REV7(R124A) in complex with a Shieldin3 fragment	TRANSCRIPTION/PROTEIN BINDING
2GRC	P51532	Nucleoplasm	1647		2GRC; X-ray; 1.50 A; A=1448-1575.	X-RAY DIFFRACTION	2007-05-08	1.5 A structure of bromodomain from human BRG1 protein, a central ATPase of SWI/SNF remodeling complex	HYDROLASE
2EBU	P35251	Nucleoplasm	1148		2EBU; NMR; -; A=392-496.	SOLUTION NMR	2007-08-14	Solution structure of the BRCT domain from human replication factor C large subunit 1	REPLICATION
1JWH	P68400	Nucleoplasm	391		1JWH; X-ray; 3.10 A; A/B=1-337.	X-RAY DIFFRACTION	2002-03-04	Crystal Structure of Human Protein Kinase CK2 Holoenzyme	TRANSFERASE
2D99	Q9UHL9	Nucleoplasm	959		2D99; NMR; -; A=128-203.	SOLUTION NMR	2006-06-09	Solution Structure of RSGI RUH-048, a GTF2I domain in human cDNA	TRANSCRIPTION
5J9S	Q03111	Nucleoplasm	559		5J9S; X-ray; 2.70 A; A=1-148.	X-RAY DIFFRACTION	2017-03-08	ENL YEATS in complex with histone H3 acetylation at K27	TRANSCRIPTION
2E19	P37275	Nucleoplasm	1124		2E19; NMR; -; A=586-642.	SOLUTION NMR	2007-04-24	Solution structure of the homeobox domain from human NIL-2-A zinc finger protein, transcription factor 8	TRANSCRIPTION
4CZZ	Q9P2K3	Nucleoplasm	495		4CZZ; X-ray; 3.00 A; B=1-495.	X-RAY DIFFRACTION	2014-06-11	Histone demethylase LSD1(KDM1A)-CoREST3 Complex	OXIDOREDUCTASE
1X6F	Q96JM2	Nucleoplasm	2506		1X6F; NMR; -; A=1874-1948.	SOLUTION NMR	2005-11-17	Solution structures of the C2H2 type zinc finger domain of human Zinc finger protein 462	DNA BINDING PROTEIN
2KY6	Q71SY5	Nucleoplasm	747		2KY6; NMR; -; A=391-553.	SOLUTION NMR	2011-03-09	Structure of ARC92VBD/MED25ACID	TRANSCRIPTION REGULATOR
2EM5	Q9Y2L8	Nucleoplasm	839		2EM5; NMR; -; A=768-800.	SOLUTION NMR	2007-10-02	Solution structure of the C2H2 type zinc finger (region 768-800) of human Zinc finger protein 95 homolog	TRANSCRIPTION
2L2I	Q13351	Nucleoplasm	362		2L2I; NMR; -; B=51-90.	SOLUTION NMR	2011-07-06	NMR Structure of the complex between the Tfb1 subunit of TFIIH and the activation domain of EKLF	TRANSCRIPTION
1BH8	Q15543	Nucleoplasm	124		1BH8; X-ray; 3.00 A; A=31-75.	X-RAY DIFFRACTION	1999-06-22	HTAFII18/HTAFII28 HETERODIMER CRYSTAL STRUCTURE	TRANSCRIPTION REGULATION COMPLEX
1WY8	Q96PU4	Nucleoplasm	802		1WY8; NMR; -; A=1-76.	SOLUTION NMR	2005-08-09	Solution Structure of the N-terminal Ubiquitin-like Domain in Human Np95/ICBP90-like Ring Finger Protein (NIRF)	LIGASE
2EQS	Q14562	Nucleoplasm	1220		2EQS; NMR; -; A=260-355.	SOLUTION NMR	2007-10-02	Solution structure of the S1 RNA binding domain of human ATP-dependent RNA helicase DHX8	HYDROLASE
5IL0	Q9HCE5	Nucleoplasm	456		5IL0; X-ray; 1.88 A; B=109-408.	X-RAY DIFFRACTION	2016-05-25	Crystal structural of the METTL3-METTL14 complex for N6-adenosine methylation	RNA BINDING PROTEIN
2E9X	Q9Y248	Nucleoplasm	185		2E9X; X-ray; 2.30 A; B/F=1-185.	X-RAY DIFFRACTION	2007-04-10	The crystal structure of human GINS core complex	REPLICATION
2EM2	Q8NHY6	Nucleoplasm	868		2EM2; NMR; -; A=584-616.	SOLUTION NMR	2007-10-02	Solution structure of the C2H2 type zinc finger (region 584-616) of human Zinc finger protein 28 homolog	TRANSCRIPTION
1WEL	Q9NTZ6	Nucleoplasm	932		1WEL; NMR; -; A=412-522.	SOLUTION NMR	2005-08-23	Solution structure of RNA binding domain in NP_006038	RNA BINDING PROTEIN
2Q5E	O14595	Nucleoplasm	271		2Q5E; X-ray; 2.51 A; A/B/C/D/E/F/G/H=87-271.	X-RAY DIFFRACTION	2007-06-19	Crystal structure of human carboxy-terminal domain RNA polymerase II polypeptide A small phosphatase 2	HYDROLASE
5INB	Q69YH5	Nucleoplasm	1023		5INB; X-ray; 1.30 A; B=383-423.	X-RAY DIFFRACTION	2016-10-05	RepoMan-PP1g (protein phosphatase 1, gamma isoform) holoenzyme complex	HYDROLASE/PROTEIN BINDING
3C5J	Q05639	Nucleoplasm	463		3C5J; X-ray; 1.80 A; C=343-355.	X-RAY DIFFRACTION	2008-08-05	Crystal structure of HLA DR52c	MEMBRANE PROTEIN
2KDK	Q8WYA1	Nucleoplasm	636		2KDK; NMR; -; A=360-477.	SOLUTION NMR	2011-04-13	Structure of human circadian clock protein BMAL2 C-terminal PAS domain	TRANSCRIPTION REGULATOR
1NZP	Q9UGP5	Nucleoplasm	575		1NZP; NMR; -; A=242-327.	SOLUTION NMR	2003-08-05	Solution Structure of the Lyase Domain of Human DNA Polymerase Lambda	DNA BINDING PROTEIN/TRANSFERASE
2M9W	P43694	Nucleoplasm	442		2M9W; NMR; -; A=262-321.	SOLUTION NMR	2013-07-10	Solution NMR Structure of Transcription Factor GATA-4 from Homo sapiens, Northeast Structural Genomics Consortium (NESG) Target HR4783B	TRANSCRIPTION
2XDP	Q9H3R0	Nucleoplasm	1056		2XDP; X-ray; 1.56 A; A=875-995.	X-RAY DIFFRACTION	2010-06-09	Crystal structure of the tudor domain of human JMJD2C	OXIDOREDUCTASE
1PFJ	P32780	Nucleoplasm	548		1PFJ; NMR; -; A=1-108.	SOLUTION NMR	2004-06-08	Solution structure of the N-terminal PH/PTB domain of the TFIIH P62 subunit	TRANSCRIPTION
2CNX	P61964	Nucleoplasm	334		2CNX; X-ray; 2.10 A; A=20-334.	X-RAY DIFFRACTION	2006-07-03	WDR5 and Histone H3 Lysine 4 dimethyl complex at 2.1 angstrom	TRANSCRIPTION
2EMB	Q8WTR7	Nucleoplasm	871		2EMB; NMR; -; A=342-372.	SOLUTION NMR	2007-10-02	Solution structure of the C2H2 type zinc finger (region 342-372) of human Zinc finger protein 473	TRANSCRIPTION
2HQ6	Q6UX04	Nucleoplasm	472		2HQ6; X-ray; 1.75 A; A=8-173.	X-RAY DIFFRACTION	2006-08-01	Structure of the Cyclophilin_CeCYP16-Like Domain of the Serologically Defined Colon Cancer Antigen 10 from Homo Sapiens	ISOMERASE
2DAS	Q9UJ78	Nucleoplasm	669		2DAS; NMR; -; A=229-277.	SOLUTION NMR	2006-06-14	Solution structure of TRASH domain of zinc finger MYM-type protein 5	METAL TRANSPORT
2DA4	Q7Z353	Nucleoplasm	690		2DA4; NMR; -; A=435-501.	SOLUTION NMR	2006-06-13	Solution structure of the homeobox domain of the hypothetical protein, DKFZp686K21156	STRUCTURAL GENOMICS, UNKNOWN FUNCTION
1PQN	P83876	Nucleoplasm	142		1PQN; NMR; -; A=2-128.	SOLUTION NMR	2003-08-26	dominant negative human hDim1 (hDim1 1-128)	CELL CYCLE
5L3X	Q8IXH7	Nucleoplasm	590		5L3X; X-ray; 2.75 A; B=186-590.	X-RAY DIFFRACTION	2016-06-22	Crystal structure of negative elongation factor subcomplex NELF-AC	TRANSCRIPTION
2LXU	P31943	Nucleoplasm	449		2LXU; NMR; -; A=7-111.	SOLUTION NMR	2012-10-31	Solution NMR Structure of the eukaryotic RNA recognition motif, RRM1, from the heterogeneous nuclear ribonucleoprotein H from Homo sapiens, Northeast Structural Genomics Consortium (NESG) Target HR8614A	RNA BINDING PROTEIN
1E91	Q05195	Nucleoplasm	221		1E91; NMR; -; B=8-20.	SOLUTION NMR	2000-11-20	Structure of the complex of the Mad1-Sin3B interaction domains	EUKARYOTIC TRANSCRIPTIONAL REGULATION
3M03	Q9Y5N6	Nucleoplasm	252		3M03; X-ray; 2.50 A; A/B/C=94-187.	X-RAY DIFFRACTION	2011-03-09	Crystal structure of human Orc6 fragment	DNA BINDING PROTEIN
1X3C	O60281	Nucleoplasm	2723		1X3C; NMR; -; A=2094-2153.	SOLUTION NMR	2005-11-02	Solution structure of the C2H2 type zinc-binding domain of human zinc finger protein 292	DNA BINDING PROTEIN
4JLU	Q6UWZ7	Nucleoplasm	409		4JLU; X-ray; 3.50 A; B=399-409.	X-RAY DIFFRACTION	2014-09-10	Crystal structure of BRCA1 BRCT with doubly phosphorylated Abraxas	ANTITUMOR PROTEIN/SIGNALING PROTEIN
2GQJ	Q96KM6	Nucleoplasm	892		2GQJ; NMR; -; A=493-577.	SOLUTION NMR	2006-10-21	Solution structure of the two zf-C2H2 like domains(493-575) of human zinc finger protein KIAA1196	GENE REGULATION
1N83	P35398	Nucleoplasm	523		1N83; X-ray; 1.63 A; A=271-523.	X-RAY DIFFRACTION	2002-12-11	Crystal Structure of the complex between the Orphan Nuclear Hormone Receptor ROR(alpha)-LBD and Cholesterol	LIPID BINDING PROTEIN
4EOT	Q8NHW3	Nucleoplasm	353		4EOT; X-ray; 2.86 A; A/B=226-318.	X-RAY DIFFRACTION	2012-11-28	Crystal structure of the MafA homodimer bound to the consensus MARE	TRANSCRIPTION/DNA
4I5L	Q9Y5P8	Nucleoplasm	575		4I5L; X-ray; 2.43 A; B/E=122-490.	X-RAY DIFFRACTION	2013-05-08	Structural mechanism of trimeric PP2A holoenzyme involving PR70: insight for Cdc6 dephosphorylation	HYDROLASE/TOXIN
3CI9	O75506	Nucleoplasm	76		3CI9; X-ray; 1.80 A; A/B=6-53.	X-RAY DIFFRACTION	2009-01-20	Crystal Structure of the human HSBP1	TRANSCRIPTION
1N4M	Q14209	Nucleoplasm	437		1N4M; X-ray; 2.20 A; C/D/E=410-427.	X-RAY DIFFRACTION	2003-01-07	Structure of Rb tumor suppressor bound to the transactivation domain of E2F-2	CELL CYCLE
2LK2	Q15583	Nucleoplasm	401		2LK2; NMR; -; A=171-248.	SOLUTION NMR	2011-10-26	Solution NMR structure of homeobox domain (171-248) of human homeobox protein TGIF1, Northeast Structural Genomics Consortium Target HR4411B	TRANSCRIPTION
2MDG	Q2M1K9	Nucleoplasm	1284		2MDG; NMR; -; A=928-981.	SOLUTION NMR	2013-09-25	Solution NMR Structure of Zinc finger protein 423 from Homo sapiens, Northeast Structural Genomics Consortium (NESG) Target HR7298F	DNA BINDING PROTEIN
4BRY	D6RGH6	Nucleoplasm	385		4BRY; X-ray; 2.89 A; B=173-245.	X-RAY DIFFRACTION	2013-10-02	The Idas:Geminin heterodimeric parallel coiled-coil	CELL CYCLE
1WEZ	P55795	Nucleoplasm	449		1WEZ; NMR; -; A=281-369.	SOLUTION NMR	2004-11-25	Solution structure of RRM domain in heterogeneous nuclear ribonucleoprotein H'	RNA BINDING PROTEIN
5Z2S	Q9UBX2	Nucleoplasm	424		5Z2S; X-ray; 1.50 A; A=100-150.	X-RAY DIFFRACTION	2018-04-04	Crystal structure of DUX4-HD2 domain	DNA BINDING PROTEIN
2DIS	A0AV96	Nucleoplasm	593		2DIS; NMR; -; A=150-245.	SOLUTION NMR	2006-09-30	Solution structure of the RRM domain of unnamed protein product	RNA BINDING PROTEIN
1CMO	Q01196	Nucleoplasm	453		1CMO; NMR; -; A=52-178.	SOLUTION NMR	2000-01-05	IMMUNOGLOBULIN MOTIF DNA-RECOGNITION AND HETERODIMERIZATION FOR THE PEBP2/CBF RUNT-DOMAIN	TRANSCRIPTION
1XR9	P51965	Nucleoplasm	193		1XR9; X-ray; 1.79 A; C=83-91.	X-RAY DIFFRACTION	2005-04-14	Crystal Structures of HLA-B*1501 in Complex with Peptides from Human UbcH6 and Epstein-Barr Virus EBNA-3	IMMUNE SYSTEM/Ligase
4HPM	Q5H9F3	Nucleoplasm	1711		4HPM; X-ray; 1.85 A; A/C=1594-1711.	X-RAY DIFFRACTION	2013-05-01	PCGF1 Ub fold (RAWUL)/BCORL1 PUFD Complex	TRANSCRIPTION
1IG6	Q14865	Nucleoplasm	1188		1IG6; NMR; -; A=318-424.	SOLUTION NMR	2001-04-25	HUMAN MRF-2 DOMAIN, NMR, 11 STRUCTURES	DNA BINDING PROTEIN
5MF9	P63162	Nucleoplasm	240		5MF9; NMR; -; B=219-225.	SOLUTION NMR	2016-12-07	Solution structure of the RBM5 OCRE domain in complex with polyproline SmN peptide.	SPLICING
2IW5	Q9UKL0	Nucleoplasm	485		2IW5; X-ray; 2.57 A; B=289-485.	X-RAY DIFFRACTION	2006-08-09	Structural Basis for CoREST-Dependent Demethylation of Nucleosomes by the Human LSD1 Histone Demethylase	OXIDOREDUCTASE/TRANSCRIPTION REGULATOR
3QYE	Q86TI0	Nucleoplasm	1168		3QYE; X-ray; 2.20 A; A/B=746-1072.	X-RAY DIFFRACTION	2011-03-23	Crystal Structure of Human TBC1D1 RabGAP domain	HYDROLASE ACTIVATOR
1Z00	Q92889	Nucleoplasm	916		1Z00; NMR; -; B=834-916.	SOLUTION NMR	2005-12-20	Solution structure of the C-terminal domain of ERCC1 complexed with the C-terminal domain of XPF	HYDROLASE
4MTL	Q5VZV1	Nucleoplasm	264		4MTL; X-ray; 1.65 A; A/B=22-264.	X-RAY DIFFRACTION	2013-10-23	Human Methyltransferase-Like Protein 21C	TRANSFERASE
2KG4	P24522	Nucleoplasm	165		2KG4; NMR; -; A=1-165.	SOLUTION NMR	2009-03-31	Three-dimensional structure of human Gadd45alpha in solution by NMR	CELL CYCLE
2VRD	P09234	Nucleoplasm	159		2VRD; NMR; -; A=1-61.	SOLUTION NMR	2008-04-08	THE STRUCTURE OF THE ZINC FINGER FROM THE HUMAN SPLICEOSOMAL PROTEIN U1C	NUCLEAR PROTEIN
2CU7	Q5VVJ2	Nucleoplasm	828		2CU7; NMR; -; A=117-181.	SOLUTION NMR	2005-11-25	Solution structure of the SANT domain of human KIAA1915 protein	TRANSCRIPTION
2M9A	Q96JP5	Nucleoplasm	570		2M9A; NMR; -; A=370-456.	SOLUTION NMR	2013-07-24	Solution NMR Structure of E3 ubiquitin-protein ligase ZFP91 from Homo sapiens, Northeast Structural Genomics Consortium (NESG) Target HR7784A	METAL BINDING PROTEIN
1JKW	P51946	Nucleoplasm	323		1JKW; X-ray; 2.60 A; A=1-323.	X-RAY DIFFRACTION	1997-01-11	STRUCTURE OF CYCLIN MCS2	CELL DIVISION
5HDW	Q9UK99	Nucleoplasm	471		5HDW; X-ray; 2.00 A; A=278-407.	X-RAY DIFFRACTION	2016-04-06	ApaG Domain of FBxo3	PROTEIN BINDING
1X4J	Q9H0F5	Nucleoplasm	515		1X4J; NMR; -; A=445-506.	SOLUTION NMR	2005-11-14	Solution structure of RING finger in RING finger protein 38	Structural Genomics, UNKNOWN FUNCTION
4UNO	P41161	Nucleoplasm	510		4UNO; X-ray; 1.95 A; A=365-462.	X-RAY DIFFRACTION	2014-06-11	Crystal structure of the ETS domain of human ETV5 in complex with DNA	DNA BINDING PROTEIN
2COT	Q9H4T2	Nucleoplasm	348		2COT; NMR; -; A=225-288.	SOLUTION NMR	2005-11-18	Solution structure of the first and second zf-C2H2 domain of Zinc finger protein 435	TRANSCRIPTION
2BZE	Q92541	Nucleoplasm	710		2BZE; NMR; -; A=353-484.	SOLUTION NMR	2007-01-03	NMR Structure of human RTF1 PLUS3 domain.	TRANSCRIPTION REGULATION
2E5N	O00472	Nucleoplasm	640		2E5N; NMR; -; A=200-292.	SOLUTION NMR	2007-06-26	Solution structure of the ELL_N2 domain of target of RNA polymerase II elongation factor ELL2	TRANSCRIPTION
1WJP	Q9ULJ3	Nucleoplasm	1066		1WJP; NMR; -; A=713-806.	SOLUTION NMR	2004-11-29	Solution structure of zf-C2H2 domains from human Zinc finger protein 295	METAL BINDING PROTEIN
2MH3	Q14469	Nucleoplasm	280		2MH3; NMR; -; A/B=27-95.	SOLUTION NMR	2014-02-05	NMR structure of the basic helix-loop-helix region of the transcriptional repressor HES-1	DNA BINDING PROTEIN
2L7Z	P31271	Nucleoplasm	388		2L7Z; NMR; -; A=322-388.	SOLUTION NMR	2011-11-09	NMR Structure of A13 homedomain	GENE REGULATION
5BNX	Q9NVP2	Nucleoplasm	202		5BNX; X-ray; 2.31 A; D=1-158.	X-RAY DIFFRACTION	2015-06-17	Crystal structure of Human MCM2 HBD and ASF1b chaperoning a histone H3.3-H4 dimer	CHAPERONE/DNA BINDING PROTEIN
3HMH	Q8IZX4	Nucleoplasm	1826		3HMH; X-ray; 2.05 A; A=1523-1654.	X-RAY DIFFRACTION	2009-06-23	Crystal structure of the second bromodomain of human TBP-associated factor RNA polymerase 1-like (TAF1L)	TRANSCRIPTION
2A2N	Q96BP3	Nucleoplasm	646		2A2N; X-ray; 1.65 A; A/B/C=473-646.	X-RAY DIFFRACTION	2005-07-05	Crystal Structure of the peptidylprolyl isomerase domain of Human PPWD1	ISOMERASE
2RPR	Q4VC44	Nucleoplasm	716		2RPR; NMR; -; A=595-674.	SOLUTION NMR	2009-08-04	Solution structure of the fifth FLYWCH domain of FLYWCH-type zinc finger-containing protein 1	METAL BINDING PROTEIN
1H6F	O15119	Nucleoplasm	743		1H6F; X-ray; 1.70 A; A/B=101-311.	X-RAY DIFFRACTION	2002-04-19	Human TBX3, a transcription factor responsible for ulnar-mammary syndrome, bound to a palindromic DNA site	TRANSCRIPTION FACTOR
1XCR	Q9H0W9	Nucleoplasm	315		1XCR; X-ray; 1.70 A; A/B=2-315.	X-RAY DIFFRACTION	2005-09-27	Crystal Structure of Longer Splice Variant of PTD012 from Homo sapiens reveals a novel Zinc-containing fold	METAL BINDING PROTEIN
1Z9E	O75475	Nucleoplasm	530		1Z9E; NMR; -; A=347-471.	SOLUTION NMR	2005-05-17	Solution structure of the HIV-1 integrase-binding domain in LEDGF/p75	PROTEIN BINDING/TRANSCRIPTION
6NE3	O60264	Nucleoplasm	1052		6NE3; EM; 3.90 A; W=166-634.	ELECTRON MICROSCOPY	2019-07-17	Cryo-EM structure of singly-bound SNF2h-nucleosome complex with SNF2h bound at SHL-2	DNA BINDING PROTEIN/DNA
2M34	Q14549	Nucleoplasm	363		2M34; NMR; -; A=256-325.	SOLUTION NMR	2013-01-23	NMR Structure of the homeodomain transcription factor Gbx1 from Homo sapiens	TRANSCRIPTION
1K1G	Q15637	Nucleoplasm	639		1K1G; NMR; -; A=133-260.	SOLUTION NMR	2001-11-07	STRUCTURAL BASIS FOR RECOGNITION OF THE INTRON BRANCH SITE RNA BY SPLICING FACTOR 1	GENE REGULATION/RNA
2A7L	Q96B02	Nucleoplasm	151		2A7L; X-ray; 1.82 A; A/B=1-117.	X-RAY DIFFRACTION	2005-09-06	Structure of the human hypothetical ubiquitin-conjugating enzyme, LOC55284	LIGASE
1M3G	Q05923	Nucleoplasm	314		1M3G; NMR; -; A=170-314.	SOLUTION NMR	2003-06-27	SOLUTION STRUCTURE OF THE CATALYTIC DOMAIN OF MAPK PHOSPHATASE PAC-1: INSIGHTS INTO SUBSTRATE-INDUCED ENZYMATIC ACTIVATION	HYDROLASE
2W0T	Q969R5	Nucleoplasm	705		2W0T; NMR; -; A=82-124.	SOLUTION NMR	2009-01-20	Solution structure of the FCS zinc finger domain of human LMBL2	TRANSCRIPTION
5TRB	Q5VTR2	Nucleoplasm	975		5TRB; X-ray; 1.80 A; A=906-975.	X-RAY DIFFRACTION	2016-11-02	Crystal structure of the RNF20 RING domain	LIGASE
2E6O	O60381	Nucleoplasm	514		2E6O; NMR; -; A=424-503.	SOLUTION NMR	2007-07-03	Solution structure of the HMG box domain from human HMG-box transcription factor 1	TRANSCRIPTION, CELL CYCLE
1PCF	P53999	Nucleoplasm	127		1PCF; X-ray; 1.74 A; A/B/C/D/E/F/G/H=63-127.	X-RAY DIFFRACTION	1998-03-18	HUMAN TRANSCRIPTIONAL COACTIVATOR PC4 C-TERMINAL DOMAIN	TRANSCRIPTION
2EPB	Q8TD26	Nucleoplasm	2715		2EPB; NMR; -; A=371-431.	SOLUTION NMR	2007-10-02	Solution structure of chromo domain 2 in Chromodomain-helicase-DNA-binding protein 6	TRANSCRIPTION
1X5P	P18615	Nucleoplasm	380		1X5P; NMR; -; A=254-337.	SOLUTION NMR	2005-11-16	Solution structure of RRM domain in Parp14	RNA BINDING PROTEIN
2HHL	O15194	Nucleoplasm	276		2HHL; X-ray; 2.10 A; A/B/C/D=82-265.	X-RAY DIFFRACTION	2006-08-29	Crystal structure of the human small CTD phosphatase 3 isoform 1	HYDROLASE
3TDU	Q96GG9	Nucleoplasm	259		3TDU; X-ray; 1.50 A; A/B=62-259.	X-RAY DIFFRACTION	2011-10-12	N-terminal acetylation acts as an avidity enhancer within an interconnected multiprotein complex: Structure of a human Cul1WHB-Dcn1P-acetylated Ubc12N complex	Ligase/protein binding
2DMT	Q9HBU1	Nucleoplasm	254		2DMT; NMR; -; A=133-199.	SOLUTION NMR	2006-10-24	Solution structure of the homeobox domain of Homeobox protein BarH-like 1	DNA BINDING PROTEIN
2ELY	Q9NZL3	Nucleoplasm	707		2ELY; NMR; -; A=227-259.	SOLUTION NMR	2007-10-02	Solution structure of the third zf-C2H2 domain from human Zinc finger protein 224	TRANSCRIPTION
3EZZ	Q13115	Nucleoplasm	394		3EZZ; X-ray; 2.90 A; A/B/C/D/E/F=194-336.	X-RAY DIFFRACTION	2009-08-25	Crystal Structure of human MKP-2	HYDROLASE
4LXL	O94953	Nucleoplasm	1096		4LXL; X-ray; 1.87 A; A=1-348.	X-RAY DIFFRACTION	2014-07-30	Crystal structure of JMJD2B complexed with pyridine-2,4-dicarboxylic acid and H3K9me3	OXIDOREDUCTASE/PEPTIDE
4MQV	Q9NZC9	Nucleoplasm	954		4MQV; X-ray; 1.95 A; B/D=5-30.	X-RAY DIFFRACTION	2014-07-02	Crystal complex of Rpa32c and Smarcal1 N-terminus	PROTEIN BINDING
5L85	Q9UHK0	Nucleoplasm	495		5L85; NMR; -; B=462-495.	SOLUTION NMR	2016-08-31	Solution structure of the complex between human ZNHIT3 and NUFIP1 proteins	SIGNALING PROTEIN
5FTA	Q9H3F6	Nucleoplasm	313		5FTA; X-ray; 2.64 A; A/B/C/D=26-135.	X-RAY DIFFRACTION	2016-02-17	Crystal structure of the N-terminal BTB domain of human KCTD10	TRANSFERASE
1KKQ	Q9Y618	Nucleoplasm	2514		1KKQ; X-ray; 3.00 A; E/F/G/H=2336-2354.	X-RAY DIFFRACTION	2002-02-20	Crystal structure of the human PPAR-alpha ligand-binding domain in complex with an antagonist GW6471 and a SMRT corepressor motif	TRANSCRIPTION
3MB3	Q8WWQ0	Nucleoplasm	1821		3MB3; X-ray; 2.25 A; A=1302-1434.	X-RAY DIFFRACTION	2010-04-14	Crystal Structure of the second bromodomain of Pleckstrin homology domain interacting protein (PHIP)	SIGNALING PROTEIN
1WGY	Q92565	Nucleoplasm	580		1WGY; NMR; -; A=241-331.	SOLUTION NMR	2004-11-28	RA domain of guanine nucleotide exchange factor for Rap1	SIGNALING PROTEIN
3FLG	Q9UBC3	Nucleoplasm	853		3FLG; X-ray; 1.80 A; A=206-355.	X-RAY DIFFRACTION	2009-03-31	The PWWP domain of Human DNA (cytosine-5-)-methyltransferase 3 beta	TRANSFERASE
1ZKC	Q13356	Nucleoplasm	520		1ZKC; X-ray; 1.65 A; A/B=280-457.	X-RAY DIFFRACTION	2005-08-16	Crystal Structure of the cyclophiln_RING domain of human peptidylprolyl isomerase (cyclophilin)-like 2 isoform b	ISOMERASE
4UIJ	Q8WZ19	Nucleoplasm	329		4UIJ; X-ray; 2.70 A; A/B/C/D=27-144.	X-RAY DIFFRACTION	2015-11-04	Crystal structure of the BTB domain of KCTD13	SIGNALING PROTEIN
1J4X	P51452	Nucleoplasm	185		1J4X; X-ray; 2.75 A; A=2-185.	X-RAY DIFFRACTION	2001-12-19	HUMAN VH1-RELATED DUAL-SPECIFICITY PHOSPHATASE C124S MUTANT-PEPTIDE COMPLEX	HYDROLASE
2E5Q	Q5T6S3	Nucleoplasm	580		2E5Q; NMR; -; A=40-95.	SOLUTION NMR	2007-06-26	Solution structure of the TUDOR domain of PHD finger protein 19, isoform b [Homo sapiens]	TRANSCRIPTION
2FBM	Q9Y6F8	Nucleoplasm	540		2FBM; X-ray; 2.28 A; A/B/C=281-531.	X-RAY DIFFRACTION	2005-12-27	Acetyltransferase domain of CDY1	STRUCTURAL GENOMICS, UNKNOWN FUNCTION
2P0K	Q96GD3	Nucleoplasm	660		2P0K; X-ray; 1.75 A; A=27-238.	X-RAY DIFFRACTION	2007-03-27	Crystal structure of SCMH1	TRANSCRIPTION
2DA5	Q9H4I2	Nucleoplasm	956		2DA5; NMR; -; A=613-674.	SOLUTION NMR	2006-06-13	Solution structure of the second homeobox domain of Zinc fingers and homeoboxes protein 3 (Triple homeobox 1 protein)	DNA BINDING PROTEIN
1D8J	P29084	Nucleoplasm	291		1D8J; NMR; -; A=66-146.	SOLUTION NMR	2000-04-26	SOLUTION STRUCTURE OF THE CENTRAL CORE DOMAIN OF TFIIE BETA	GENE REGULATION
2L2L	Q9UBB5	Nucleoplasm	411		2L2L; NMR; -; B=360-393.	SOLUTION NMR	2011-05-04	Solution structure of the coiled-coil complex between MBD2 and p66alpha	TRANSFERASE
2PK2	O60563	Nucleoplasm	726		2PK2; X-ray; 2.67 A; A/B/C/D=1-281.	X-RAY DIFFRACTION	2007-07-03	Cyclin box structure of the P-TEFb subunit Cyclin T1 derived from a fusion complex with EIAV Tat	CELL CYCLE
2VY4	Q6IEG0	Nucleoplasm	339		2VY4; NMR; -; A=53-87.	SOLUTION NMR	2009-02-17	U11-48K CHHC ZN-FINGER DOMAIN	SPLICING
1CDZ	P18887	Nucleoplasm	633		1CDZ; X-ray; 3.20 A; A=538-633.	X-RAY DIFFRACTION	2000-02-28	BRCT DOMAIN FROM DNA-REPAIR PROTEIN XRCC1	DNA BINDING PROTEIN
1WJ4	O94888	Nucleoplasm	489		1WJ4; NMR; -; A=377-487.	SOLUTION NMR	2004-11-28	Solution structure of the UBX domain of KIAA0794 protein	Structural genomics, unknown function
6IAM	G2XKQ0	Nucleoplasm	101		6IAM; X-ray; 1.51 A; C=5-8.	X-RAY DIFFRACTION	2019-02-06	Modulating Protein-Protein Interactions with Visible Light Peptide Backbone Switches	TRANSFERASE
1X68	Q5TD97	Nucleoplasm	284		1X68; NMR; -; A=222-284.	SOLUTION NMR	2005-11-17	Solution structures of the C-terminal LIM domain of human FHL5 protein	PROTEIN BINDING
2YPR	Q99581	Nucleoplasm	238		2YPR; X-ray; 2.64 A; A/B=42-141.	X-RAY DIFFRACTION	2013-01-16	Crystal structure of the DNA binding ETS domain of human protein FEV	TRANSCRIPTION
1EWI	P27694	Nucleoplasm	616		1EWI; NMR; -; A=1-114.	SOLUTION NMR	2000-05-10	HUMAN REPLICATION PROTEIN A: GLOBAL FOLD OF THE N-TERMINAL RPA-70 DOMAIN REVEALS A BASIC CLEFT AND FLEXIBLE C-TERMINAL LINKER	REPLICATION
4DHX	Q9NPA8	Nucleoplasm	101		4DHX; X-ray; 2.10 A; B/C/E/F=1-101.	X-RAY DIFFRACTION	2012-06-13	ENY2:GANP complex	TRANSPORT PROTEIN/DNA binding Protein
2DGY	Q8N9N8	Nucleoplasm	165		2DGY; NMR; -; A=17-114.	SOLUTION NMR	2006-09-16	Solution structure of the eukaryotic initiation factor 1A in MGC11102 protein	TRANSLATION
2LYH	Q9BTP7	Nucleoplasm	215		2LYH; NMR; -; A=139-215.	SOLUTION NMR	2013-05-01	Structure of Faap24 residues 141-215	DNA BINDING PROTEIN
2CQ4	Q86U06	Nucleoplasm	439		2CQ4; NMR; -; A=148-248.	SOLUTION NMR	2005-11-19	solution structure of RNA binding domain in RNA binding motif protein 23	RNA BINDING PROTEIN
5C9N	A6NCL1	Nucleoplasm	334		5C9N; X-ray; 2.20 A; A/B=64-148.	X-RAY DIFFRACTION	2015-11-11	Crystal structure of GEMC1 coiled-coil domain	CELL CYCLE
1X5T	Q15427	Nucleoplasm	424		1X5T; NMR; -; A=102-184.	SOLUTION NMR	2005-11-16	Solution structure of the second RRM domain in splicing factor = 3B	RNA BINDING PROTEIN
2MJ8	Q8N8U2	Nucleoplasm	506		2MJ8; NMR; -; A=2-64.	SOLUTION NMR	2014-04-23	Solution structure of CDYL2 chromodomain	PROTEIN BINDING
1F3U	P35269	Nucleoplasm	517		1F3U; X-ray; 1.70 A; B/D/F/H=2-172.	X-RAY DIFFRACTION	2000-10-11	CRYSTAL STRUCTURE OF THE RAP30/74 INTERACTION DOMAINS OF HUMAN TFIIF	TRANSCRIPTION
3PFS	Q9ULD4	Nucleoplasm	1205		3PFS; X-ray; 1.90 A; A/B=1056-1195.	X-RAY DIFFRACTION	2010-11-10	PWWP Domain of Human Bromodomain and PHD finger-containing protein 3	PROTEIN BINDING
4PYU	O43290	Nucleoplasm	800		4PYU; X-ray; 2.00 A; C/D/H/L/P/T=117-135.	X-RAY DIFFRACTION	2014-07-16	The conserved ubiquitin-like protein hub1 plays a critical role in splicing in human cells	PROTEIN BINDING/ALLERGEN
2RPQ	Q6VMQ6	Nucleoplasm	1270		2RPQ; NMR; -; B=938-981.	SOLUTION NMR	2008-10-07	Solution Structure of a SUMO-interacting motif of MBD1-containing chromatin-associated factor 1 bound to SUMO-3	TRANSCRIPTION
1X5W	Q9NTW7	Nucleoplasm	645		1X5W; NMR; -; A=-.	SOLUTION NMR	2005-11-17	Solution structure of the C2H2 type zinc-binding domain of human zinc finger protein 64, isoforms 1 and 2	TRANSCRIPTION
2YRN	Q8IVL1	Nucleoplasm	2488		2YRN; NMR; -; A=90-197.	SOLUTION NMR	2008-02-12	Solution structure of the CH domain from Human Neuron navigator 2	HYDROLASE
1Q1U	P61328	Nucleoplasm	243		1Q1U; X-ray; 1.70 A; A=67-206.	X-RAY DIFFRACTION	2003-08-05	Crystal structure of human FHF1b (FGF12b)	HORMONE/GROWTH FACTOR
1FM6	Q15788	Nucleoplasm	1441		1FM6; X-ray; 2.10 A; B/E/V/Y=676-700.	X-RAY DIFFRACTION	2001-02-16	THE 2.1 ANGSTROM RESOLUTION CRYSTAL STRUCTURE OF THE HETERODIMER OF THE HUMAN RXRALPHA AND PPARGAMMA LIGAND BINDING DOMAINS RESPECTIVELY BOUND WITH 9-CIS RETINOIC ACID AND ROSIGLITAZONE AND CO-ACTIVATOR PEPTIDES.	TRANSCRIPTION
2EMF	Q5JVG2	Nucleoplasm	852		2EMF; NMR; -; A=379-411.	SOLUTION NMR	2007-10-02	Solution structure of the C2H2 type zinc finger (region 379-411) of human Zinc finger protein 484	TRANSCRIPTION
2L8E	P78364	Nucleoplasm	1004		2L8E; NMR; -; A=783-828.	SOLUTION NMR	2011-12-21	Solution NMR structure of FCS domain of Human Polyhomeotic Homolog 1 (HPH1)	DNA BINDING PROTEIN
5E8J	Q9BTL3	Nucleoplasm	118		5E8J; X-ray; 2.35 A; C/D=2-45.	X-RAY DIFFRACTION	2016-07-13	Crystal structure of mRNA cap guanine-N7 methyltransferase in complex with RAM	TRANSLATION
1BBY	P13984	Nucleoplasm	249		1BBY; NMR; -; A=175-243.	SOLUTION NMR	1998-11-25	DNA-BINDING DOMAIN FROM HUMAN RAP30, NMR, MINIMIZED AVERAGE	TRANSCRIPTION REGULATION
1NDD	Q15843	Nucleoplasm	81		1NDD; X-ray; 1.60 A; A/B/C/D=1-76.	X-RAY DIFFRACTION	1999-02-23	STRUCTURE OF NEDD8	SIGNALING PROTEIN
1V95	Q9HCD5	Nucleoplasm	579		1V95; NMR; -; A=197-313.	SOLUTION NMR	2004-07-20	Solution Structure of Anticodon Binding Domain from Nuclear Receptor Coactivator 5 (Human KIAA1637 Protein)	RNA BINDING PROTEIN
2LXI	P98175	Nucleoplasm	930		2LXI; NMR; -; A=128-218.	SOLUTION NMR	2012-10-10	NMR structure of the N-terminal RNA Binding domain 1 (RRM1) of the protein RBM10 from Homo sapiens	RNA BINDING PROTEIN
2ECC	Q8IX15	Nucleoplasm	550		2ECC; NMR; -; A=361-423.	SOLUTION NMR	2007-02-27	Solution Structure of the second Homeobox Domain of Human Homeodomain Leucine Zipper-Encoding Gene (Homez)	DNA BINDING PROTEIN
2YS8	Q9NZQ0	Nucleoplasm	273		2YS8; NMR; -; A=197-273.	SOLUTION NMR	2007-10-09	Solution structure of the DnaJ-like domain from human ras-associated protein Rap1	PROTEIN BINDING
5YDE	Q6P1J9	Nucleoplasm	531		5YDE; X-ray; 1.02 A; A=1-111.	X-RAY DIFFRACTION	2017-12-20	Crystal structure of a disease-related gene, hCDC73(1-111)	TRANSCRIPTION
2EPA	Q13118	Nucleoplasm	480		2EPA; NMR; -; A=359-423.	SOLUTION NMR	2008-04-01	Solution structure of the first and second zf-C2H2 domains from human Krueppel-like factor 10	TRANSCRIPTION
4WKR	Q4G0J3	Nucleoplasm	582		4WKR; X-ray; 3.20 A; A/B=1-208.	X-RAY DIFFRACTION	2015-03-18	LaRP7 wrapping up the 3' hairpin of 7SK non-coding RNA (302-332)	RNA BINDING PROTEIN
2GF7	O75164	Nucleoplasm	1064		2GF7; X-ray; 2.20 A; A/B/C/D=895-1011.	X-RAY DIFFRACTION	2006-05-02	Double tudor domain structure	METAL BINDING PROTEIN
2DJB	Q9BYE7	Nucleoplasm	350		2DJB; NMR; -; A=124-182.	SOLUTION NMR	2007-03-13	Solution structure of the RING domain of the human Polycomb group RING finger protein 6	GENE REGULATION
1VD4	P29083	Nucleoplasm	439		1VD4; NMR; -; A=113-174.	SOLUTION NMR	2004-10-05	Solution structure of the zinc finger domain of TFIIE alpha	TRANSCRIPTION
1WF1	Q9UKM9	Nucleoplasm	306		1WF1; NMR; -; A=1-97.	SOLUTION NMR	2004-11-25	Solution structure of RRM domain in RNA-binding protein NP_057951	RNA BINDING PROTEIN
2QIC	Q9UK53	Nucleoplasm	422		2QIC; X-ray; 2.10 A; A=345-404.	X-RAY DIFFRACTION	2008-05-13	Crystal Structure of the ING1 PHD Finger in complex with a Histone H3K4ME3 peptide	ANTITUMOR PROTEIN, APOPTOSIS
2I5O	Q9Y253	Nucleoplasm	713		2I5O; NMR; -; A=628-662.	SOLUTION NMR	2007-03-13	Solution Structure of the Ubiquitin-Binding Zinc Finger (UBZ) Domain of the Human DNA Y-Polymerase Eta	TRANSFERASE
2NBQ	Q9UH17	Nucleoplasm	382		2NBQ; NMR; -; A=187-382.	SOLUTION NMR	2016-06-01	NMR Structure of the C-Terminal Domain of human APOBEC3B	HYDROLASE
1Y7Q	Q15697	Nucleoplasm	407		1Y7Q; NMR; -; A/B=37-132.	SOLUTION NMR	2005-01-18	Mammalian SCAN domain dimer is a domain-swapped homologue of the HIV capsid C-terminal domain	TRANSCRIPTION
1X4P	Q8IX01	Nucleoplasm	1082		1X4P; NMR; -; A=587-639.	SOLUTION NMR	2005-11-14	Solution structure of SURP domain in SFRS14 protei	RNA BINDING PROTEIN
3T1N	P30260	Nucleoplasm	824		3T1N; X-ray; 2.60 A; C/D=821-824.	X-RAY DIFFRACTION	2011-11-30	Structure of human MICROCEPHALIN (MCPH1) TANDEM BRCT domains in complex with a CDC27 phosphopeptide	CELL CYCLE/Peptide
4BQA	P15036	Nucleoplasm	469		4BQA; X-ray; 2.50 A; A/D/G=325-464.	X-RAY DIFFRACTION	2013-06-12	Crystal structure of the ETS domain of human ETS2 in complex with DNA	TRANSCRIPTION
2DMP	Q9Y6X8	Nucleoplasm	837		2DMP; NMR; -; A=524-599.	SOLUTION NMR	2006-10-24	Solution structure of the third homeobox domain of Zinc fingers and homeoboxes protein 2	DNA BINDING PROTEIN
5C13	Q5VWG9	Nucleoplasm	929		5C13; X-ray; 2.10 A; A/C/E/G=855-915.	X-RAY DIFFRACTION	2015-11-25	Crystal Structure of TAF3 PHD finger bound to histone H3C4me3 peptide	HYDROLASE
1P1T	P33240	Nucleoplasm	577		1P1T; NMR; -; A=8-111.	SOLUTION NMR	2003-08-12	NMR Structure of the N-terminal RRM domain of Cleavage stimulation factor 64 KDa subunit	RNA BINDING PROTEIN
6IIP	Q9Y3E1	Nucleoplasm	203		6IIP; X-ray; 0.95 A; A/B=8-94.	X-RAY DIFFRACTION	2019-04-24	Apo-form structure of the HRP3 PWWP domain	DNA BINDING PROTEIN
2E7O	Q9UIF8	Nucleoplasm	2168		2E7O; NMR; -; A=2062-2166.	SOLUTION NMR	2007-07-17	Solution structure of the Bromodomain from human Bromodomain adjacent to zinc finger domain 2B	DNA BINDING PROTEIN
1C7U	Q02078	Nucleoplasm	507		1C7U; NMR; -; A/B=2-86.	SOLUTION NMR	2000-03-27	Complex of the DNA binding core domain of the transcription factor MEF2A with a 20mer oligonucleotide	TRANSCRIPTION/DNA
2EBT	Q13887	Nucleoplasm	457		2EBT; NMR; -; A=365-457.	SOLUTION NMR	2008-02-19	Solution structure of three tandem repeats of zf-C2H2 domains from human Kruppel-like factor 5	TRANSCRIPTION
2CT6	Q9UJC5	Nucleoplasm	107		2CT6; NMR; -; A=1-98.	SOLUTION NMR	2005-11-23	solution structure of the sh3 domain-binding glutamic acid-rich-like protein 2	structural genomics, unknown function
2COE	P04053	Nucleoplasm	509		2COE; NMR; -; A=19-125.	SOLUTION NMR	2005-11-17	Solution structure of BRCT domain of terminal deoxynucleotidyltransferase	TRANSFERASE
6HKW	Q15435	Nucleoplasm	360		6HKW; X-ray; 3.09 A; A/B/C/D/E=1-360.	X-RAY DIFFRACTION	2019-01-30	Crystal structure of human SDS22	SIGNALING PROTEIN
2D9H	Q9BU19	Nucleoplasm	519		2D9H; NMR; -; A=417-481.	SOLUTION NMR	2006-06-09	Solution structure of the forth and fifth zf-C2H2 domains of zinc finger protein 692	DNA BINDING PROTEIN
6C48	P10244	Nucleoplasm	700		6C48; X-ray; 2.32 A; C/F=657-688.	X-RAY DIFFRACTION	2018-09-19	Crystal structure of B-Myb-LIN9-LIN52 complex	CELL CYCLE/DNA Binding
2MWI	Q9H147	Nucleoplasm	329		2MWI; NMR; -; A=197-316.	SOLUTION NMR	2015-02-18	The structure of the carboxy-terminal domain of DNTTIP1	PROTEIN BINDING
1EQF	P21675	Nucleoplasm	1872		1EQF; X-ray; 2.10 A; A=1359-1638.	X-RAY DIFFRACTION	2000-06-07	CRYSTAL STRUCTURE OF THE DOUBLE BROMODOMAIN MODULE FROM HUMAN TAFII250	TRANSCRIPTION
2DIT	O43719	Nucleoplasm	755		2DIT; NMR; -; A=256-354.	SOLUTION NMR	2006-09-30	Solution structure of the RRM_1 domain of HIV TAT specific factor 1 variant	RNA BINDING PROTEIN
2YPA	P17542	Nucleoplasm	331		2YPA; X-ray; 2.80 A; A=180-253.	X-RAY DIFFRACTION	2013-07-31	Structure of the SCL:E47:LMO2:LDB1 complex bound to DNA	IMMUNE SYSTEM
6IWV	P81877	Nucleoplasm	361		6IWV; X-ray; 1.52 A; A/B=10-77.	X-RAY DIFFRACTION	2019-08-14	Crystal structure of a single strand DNA binding protein	DNA BINDING PROTEIN
2YQK	Q9P2R6	Nucleoplasm	1566		2YQK; NMR; -; A=392-441.	SOLUTION NMR	2007-10-02	Solution structure of the SANT domain in Arginine-glutamic acid dipeptide (RE) repeats	TRANSCRIPTION/APOPTOSIS
2EMA	Q96SE7	Nucleoplasm	839		2EMA; NMR; -; A=312-344.	SOLUTION NMR	2007-10-02	Solution structure of the C2H2 type zinc finger (region 312-344) of human Zinc finger protein 347	TRANSCRIPTION
2EQR	O75376	Nucleoplasm	2440		2EQR; NMR; -; A=433-486.	SOLUTION NMR	2008-04-01	Solution structure of the first SANT domain from human nuclear receptor corepressor 1	TRANSCRIPTION
1DPU	P15927	Nucleoplasm	270		1DPU; NMR; -; A=172-270.	SOLUTION NMR	2000-11-10	SOLUTION STRUCTURE OF THE C-TERMINAL DOMAIN OF HUMAN RPA32 COMPLEXED WITH UNG2(73-88)	DNA BINDING PROTEIN
2KNH	Q99081	Nucleoplasm	682		2KNH; NMR; -; B=11-28.	SOLUTION NMR	2009-10-06	The Solution structure of the eTAFH domain of AML1-ETO complexed with HEB peptide	TRANSCRIPTION REGULATOR
2CQ1	Q9UKA9	Nucleoplasm	531		2CQ1; NMR; -; A=51-138.	SOLUTION NMR	2005-11-19	solution structure of RNA binding domain in PTB-like protein L	TRANSCRIPTION
1WJU	Q9Y5A7	Nucleoplasm	615		1WJU; NMR; -; A=75-161.	SOLUTION NMR	2004-11-29	Solution structure of N-terminal ubiquitin-like domain of human NEDD8 ultimate buster-1	PROTEIN BINDING
1X6E	P17028	Nucleoplasm	368		1X6E; NMR; -; A=272-330.	SOLUTION NMR	2005-11-17	Solution structures of the C2H2 type zinc finger domain of human Zinc finger protein 24	DNA BINDING PROTEIN
3G73	Q08050	Nucleoplasm	763		3G73; X-ray; 2.21 A; A/B=222-360.	X-RAY DIFFRACTION	2009-03-03	Structure of the FOXM1 DNA binding	TRANSCRIPTION/DNA
3BTX	Q6NS38	Nucleoplasm	261		3BTX; X-ray; 2.00 A; A=56-258.	X-RAY DIFFRACTION	2008-04-22	X-ray structure of human ABH2 bound to dsDNA through active site cross-linking	Oxidoreductase/DNA
1ZMF	Q9UNP9	Nucleoplasm	301		1ZMF; X-ray; 1.88 A; A=137-301.	X-RAY DIFFRACTION	2005-08-02	C domain of human cyclophilin-33(hcyp33)	ISOMERASE
2LXT	P16220	Nucleoplasm	327		2LXT; NMR; -; C=102-135.	SOLUTION NMR	2013-06-12	Allosteric communication in the KIX domain proceeds through dynamic re-packing of the hydrophobic core	TRANSFERASE/PROTEIN BINDING
4C7N	O75030	Nucleoplasm	526		4C7N; X-ray; 2.10 A; A=357-403.	X-RAY DIFFRACTION	2014-04-02	Crystal Structure of the synthetic peptide iM10 in complex with the coiled-coil region of MITF	TRANSCRIPTION
3P4F	Q15291	Nucleoplasm	538		3P4F; X-ray; 2.35 A; B=371-381.	X-RAY DIFFRACTION	2010-12-08	Structural and biochemical insights into MLL1 core complex assembly and regulation.	TRANSCRIPTION
3DAI	Q6PL18	Nucleoplasm	1390		3DAI; X-ray; 1.95 A; A=981-1108.	X-RAY DIFFRACTION	2008-09-09	Crystal structure of the bromodomain of the human ATAD2	SIGNALING PROTEIN
2K40	Q9UBX0	Nucleoplasm	185		2K40; NMR; -; A=108-174.	SOLUTION NMR	2009-05-05	NMR structure of HESX-1 homeodomain double mutant R31L/E42L	DNA BINDING PROTEIN
1AD6	P06400	Nucleoplasm	928		1AD6; X-ray; 2.30 A; A=378-562.	X-RAY DIFFRACTION	1998-08-26	DOMAIN A OF HUMAN RETINOBLASTOMA TUMOR SUPPRESSOR	TRANSCRIPTION REGULATION
2E3L	Q6EKJ0	Nucleoplasm	949		2E3L; NMR; -; A=107-192.	SOLUTION NMR	2007-05-29	Solution Structure of RSGI RUH-068, a GTF2I domain in human cDNA	TRANSCRIPTION
2LLK	Q9Y222	Nucleoplasm	760		2LLK; NMR; -; A=220-274.	SOLUTION NMR	2011-11-23	Solution NMR structure of the N-terminal myb-like 1 domain of the human cyclin-D-binding transcription factor 1 (hDMP1), Northeast Structural Genomics Consortium (NESG) target ID hr8011a	CELL CYCLE, TRANSCRIPTION
2E7N	Q15059	Nucleoplasm	726		2E7N; NMR; -; A=306-415.	SOLUTION NMR	2007-07-17	Solution structure of the second Bromodomain from human Bromodomain-containing protein 3	DNA BINDING PROTEIN
2MA5	Q9UGL1	Nucleoplasm	1544		2MA5; NMR; -; A=1487-1544.	SOLUTION NMR	2013-08-14	Solution NMR structure of PHD type Zinc finger domain of Lysine-specific demethylase 5B (PLU-1/JARID1B) from Homo sapiens, Northeast Structural Genomics Consortium (NESG) Target HR7375C	OXIDOREDUCTASE
1TEY	Q9Y294	Nucleoplasm	204		1TEY; NMR; -; A=1-156.	SOLUTION NMR	2005-04-12	NMR structure of human histone chaperone, ASF1A	CHAPERONE
1KLR	P08048	Nucleoplasm	801		1KLR; NMR; -; A=570-598.	SOLUTION NMR	2002-03-13	NMR Structure of the ZFY-6T[Y10F] Zinc Finger	TRANSCRIPTION
2LV2	Q01101	Nucleoplasm	510		2LV2; NMR; -; A=424-497.	SOLUTION NMR	2012-10-10	Solution NMR structure of C2H2-type Zinc-fingers 4 and 5 from human Insulinoma-associated protein 1 (fragment 424-497), Northeast Structural Genomics Consortium Target HR7614B	TRANSCRIPTION
1X4E	Q15434	Nucleoplasm	407		1X4E; NMR; -; A=58-129.	SOLUTION NMR	2005-11-14	Solution structure of RRM domain in RNA binding motif, single-stranded interacting protein 2	RNA BINDING PROTEIN
2DAT	P51531	Nucleoplasm	1590		2DAT; NMR; -; A=1377-1504.	SOLUTION NMR	2007-01-02	Solution structure of the Bromodomain of human SWI/SNF related matrix associated actin dependent regulator of cromatin subfamily A member 2	TRANSCRIPTION
2LMD	Q92786	Nucleoplasm	737		2LMD; NMR; -; A=575-737.	SOLUTION NMR	2011-12-21	Minimal Constraints Solution NMR Structure of Prospero Homeobox protein 1 from Homo sapiens, Northeast Structural Genomics Consortium Target HR4660B	TRANSCRIPTION
1R28	P41182	Nucleoplasm	706		1R28; X-ray; 2.20 A; A/B=5-129.	X-RAY DIFFRACTION	2003-12-23	Crystal Structure of the B-Cell Lymphoma 6 (BCL6) BTB domain to 2.2 Angstrom	TRANSCRIPTION
4HPL	Q9BSM1	Nucleoplasm	259		4HPL; X-ray; 2.00 A; B=167-255.	X-RAY DIFFRACTION	2013-05-01	PCGF1 Ub fold (RAWUL)/BCOR PUFD Complex	TRANSCRIPTION
1WJR	Q5VUG0	Nucleoplasm	894		1WJR; NMR; -; A=182-295.	SOLUTION NMR	2004-11-29	Solution structure of the 2nd mbt domain from human KIAA1617 protein	PROTEIN BINDING
2N1L	Q6W2J9	Nucleoplasm	1755		2N1L; NMR; -; A=1634-1748.	SOLUTION NMR	2016-04-06	Solution structure of the BCOR PUFD	Transcription Repressor
2DMU	P56915	Nucleoplasm	257		2DMU; NMR; -; A=161-217.	SOLUTION NMR	2006-10-24	Solution structure of the homeobox domain of Homeobox protein goosecoid	DNA BINDING PROTEIN
3EGN	Q96LT9	Nucleoplasm	517		3EGN; X-ray; 2.50 A; A=380-517.	X-RAY DIFFRACTION	2009-06-09	C-terminal RNA Recognition Motif of the U11/U12 65K Protein	SPLICING
1L1O	P35244	Nucleoplasm	121		1L1O; X-ray; 2.80 A; A/D=1-121.	X-RAY DIFFRACTION	2002-06-05	Structure of the human Replication Protein A (RPA) trimerization core	DNA BINDING PROTEIN
4W9W	Q9NSY1	Nucleoplasm	1161		4W9W; X-ray; 1.72 A; A=39-344.	X-RAY DIFFRACTION	2014-09-10	Crystal Structure of BMP-2-inducible kinase in complex with small molecule AZD-7762	TRANSFERASE
2E6R	Q9BY66	Nucleoplasm	1539		2E6R; NMR; -; A=306-384.	SOLUTION NMR	2007-07-03	Solution structure of the PHD domain in SmcY protein	DNA BINDING PROTEIN
4AVP	P50549	Nucleoplasm	477		4AVP; X-ray; 1.82 A; A/B/C/D=326-429.	X-RAY DIFFRACTION	2012-06-20	Crystal structure of the DNA-binding domain of human ETV1.	TRANSCRIPTION
2KX3	Q8WVY7	Nucleoplasm	318		2KX3; NMR; -; A=1-81.	SOLUTION NMR	2011-04-27	The solution structure of the mutant of UBL domain of UBLCP1, I5M	HYDROLASE
2XIO	Q6P1N9	Nucleoplasm	297		2XIO; X-ray; 1.19 A; A=5-295.	X-RAY DIFFRACTION	2010-07-14	Structure of putative deoxyribonuclease TATDN1 isoform a	HYDROLASE
2M0C	Q9H161	Nucleoplasm	411		2M0C; NMR; -; A=209-280.	SOLUTION NMR	2012-11-21	Solution NMR Structure of Homeobox Domain of Human ALX4, Northeast Structural Genomics Consortium (NESG) Target HR4490C	GENE REGULATION
1D5V	Q99958	Nucleoplasm	501		1D5V; NMR; -; A=70-162.	SOLUTION NMR	2000-10-11	SOLUTION STRUCTURE OF THE FORKHEAD DOMAIN OF THE ADIPOCYTE-TRANSCRIPTION FACTOR FREAC-11 (S12)	GENE REGULATION
1FLI	Q01543	Nucleoplasm	452		1FLI; NMR; -; A=276-373.	SOLUTION NMR	1995-09-15	DNA-BINDING DOMAIN OF FLI-1	TRANSCRIPTION/DNA
5ODD	O95402	Nucleoplasm	600		5ODD; NMR; -; A=1-92.	SOLUTION NMR	2017-11-29	HUMAN MED26 N-TERMINAL DOMAIN (1-92)	TRANSCRIPTION
1KV6	P62508	Nucleoplasm	458		1KV6; X-ray; 2.70 A; A/B=229-458.	X-RAY DIFFRACTION	2003-01-25	X-ray structure of the orphan nuclear receptor ERR3 ligand-binding domain in the constitutively active conformation	GENE REGULATION
2LVR	Q13105	Nucleoplasm	803		2LVR; NMR; -; A=500-581.	SOLUTION NMR	2012-07-25	Solution structure of Miz-1 zinc finger 8	TRANSCRIPTION
2DA6	P35680	Nucleoplasm	557		2DA6; NMR; -; A=233-321.	SOLUTION NMR	2006-12-26	Solution structure of the homeobox domain of Hepatocyte nuclear factor 1-beta (HNF-1beta)	DNA BINDING PROTEIN
5V8W	Q9NV88	Nucleoplasm	658		5V8W; X-ray; 2.10 A; A/C/E/G=581-658.	X-RAY DIFFRACTION	2017-04-12	Crystal structure of human Integrator IntS9-IntS11 CTD complex	HYDROLASE
2E1O	Q03014	Nucleoplasm	270		2E1O; NMR; -; A=138-194.	SOLUTION NMR	2006-11-14	Solution structure of RSGI RUH-028, a homeobox domain from human cDNA	STRUCTURAL GENOMICS, UNKNOWN FUNCTION
2L11	Q13185	Nucleoplasm	183		2L11; NMR; -; A=29-81.	SOLUTION NMR	2010-08-04	Solution NMR structure of the Cbx3 in complex with H3K9me3 peptide	TRANSCRIPTION REGULATOR
2L9R	Q99801	Nucleoplasm	234		2L9R; NMR; -; A=132-189.	SOLUTION NMR	2011-04-20	Solution NMR Structure of Homeobox domain of Homeobox protein Nkx-3.1 from homo sapiens, Northeast Structural Genomics Consortium Target HR6470A	TRANSCRIPTION
6H1D	Q9Y5N5	Nucleoplasm	214		6H1D; X-ray; 1.94 A; A=8-214.	X-RAY DIFFRACTION	2019-05-22	Crystal structure of C21orf127-TRMT112 in complex with SAH	GENE REGULATION
2I7K	Q9NPI1	Nucleoplasm	651		2I7K; NMR; -; A=129-236.	SOLUTION NMR	2007-07-10	Solution Structure of the Bromodomain of Human BRD7 Protein	TRANSCRIPTION
2G6Z	Q16690	Nucleoplasm	384		2G6Z; X-ray; 2.70 A; A/B/C=178-384.	X-RAY DIFFRACTION	2007-01-16	Crystal structure of human DUSP5	HYDROLASE
2FAZ	Q96T88	Nucleoplasm	793		2FAZ; X-ray; 2.00 A; A/B=1-76.	X-RAY DIFFRACTION	2005-12-20	Ubiquitin-Like Domain of Human Nuclear Zinc Finger Protein NP95	LIGASE
2GPO	P48552	Nucleoplasm	1158		2GPO; X-ray; 1.95 A; C=366-390.	X-RAY DIFFRACTION	2006-09-26	Estrogen Related Receptor-gamma ligand binding domain complexed with a synthetic peptide from RIP140	TRANSCRIPTION
4ERN	P19447	Nucleoplasm	782		4ERN; X-ray; 1.80 A; A=494-782.	X-RAY DIFFRACTION	2013-01-30	Crystal structure of the C-terminal domain of human XPB/ERCC-3 excision repair protein at 1.80 A	HYDROLASE
2FMM	P83916	Nucleoplasm	185		2FMM; X-ray; 1.80 A; A/B/C/D=104-175.	X-RAY DIFFRACTION	2006-05-23	Crystal Structure of EMSY-HP1 complex	TRANSCRIPTION
1HBX	P11831	Nucleoplasm	508		1HBX; X-ray; 3.15 A; A/B/D/E=132-223.	X-RAY DIFFRACTION	2001-06-27	Ternary Complex of SAP-1 and SRF with specific SRE DNA	GENE REGULATION
2YSM	Q8NEZ4	Nucleoplasm	4911		2YSM; NMR; -; A=342-439.	SOLUTION NMR	2007-10-09	Solution structure of the second and third PHD domain from Histone-lysine N-methyltransferase 2C (KMT2C/MLL3)	TRANSFERASE
2KIU	Q9H334	Nucleoplasm	677		2KIU; NMR; -; A=462-548.	SOLUTION NMR	2010-04-21	Solution structure and backbone dynamics of the DNA-binding domain of FOXP1: Insight into its domain swapping	DNA BINDING PROTEIN
2QFE	Q9Y6W3	Nucleoplasm	813		2QFE; X-ray; 1.45 A; A=684-813.	X-RAY DIFFRACTION	2007-07-10	Distal C2-Like Domain of Human Calpain-7	HYDROLASE
4QQI	Q2KHR2	Nucleoplasm	1363		4QQI; X-ray; 2.03 A; X=85-101.	X-RAY DIFFRACTION	2014-09-03	Crystal structure of ANKRA2-RFX7 complex	STRUCTURAL PROTEIN
5HOD	Q969G2	Nucleoplasm	390		5HOD; X-ray; 2.68 A; A/D=156-216.	X-RAY DIFFRACTION	2017-02-01	Structure of LHX4 transcription factor complexed with DNA	TRANSCRIPTION
2F9D	Q9Y3B4	Nucleoplasm	125		2F9D; X-ray; 2.50 A; A/B=1-125.	X-RAY DIFFRACTION	2006-01-24	2.5 angstrom resolution structure of the spliceosomal protein p14 bound to region of SF3b155	RNA BINDING PROTEIN
2DO3	O00267	Nucleoplasm	1087		2DO3; NMR; -; A=462-523.	SOLUTION NMR	2006-10-27	Solution structure of the third KOW motif of transcription elongation factor SPT5	TRANSCRIPTION
2CTD	Q96ME7	Nucleoplasm	567		2CTD; NMR; -; A=142-224.	SOLUTION NMR	2005-11-24	Solution structure of two zf-C2H2 domains from human Zinc finger protein 512	METAL BINDING PROTEIN
2FI2	P28698	Nucleoplasm	734		2FI2; NMR; -; A/B=37-128.	SOLUTION NMR	2006-01-17	Solution structure of the SCAN homodimer from MZF-1/ZNF42	TRANSCRIPTION
4H7W	Q9BQ65	Nucleoplasm	265		4H7W; X-ray; 1.10 A; A=73-265.	X-RAY DIFFRACTION	2013-02-06	Crystal Structure of Human C16orf57	UNKNOWN FUNCTION
6EMR	Q96ST2	Nucleoplasm	819		6EMR; NMR; -; A=447-548.	SOLUTION NMR	2018-07-25	Solution structure of the LEDGF/p75 IBD - IWS1 (aa 446-548) complex	TRANSCRIPTION
4RZ9	Q8NAV1	Nucleoplasm	312		4RZ9; X-ray; 1.28 A; A=1-179.	X-RAY DIFFRACTION	2015-12-02	Pre-mRNA-splicing factor 38A AS 1-179	RNA BINDING PROTEIN
2K27	Q06710	Nucleoplasm	450		2K27; NMR; -; A=1-143.	SOLUTION NMR	2008-09-30	Solution structure of Human Pax8 Paired Box Domain	TRANSCRIPTION REGULATOR
2DNM	Q9BRL6	Nucleoplasm	282		2DNM; NMR; -; A=8-97.	SOLUTION NMR	2006-10-26	Solution structure of RNA binding domain in SRp46 splicing factor	RNA BINDING PROTEIN
2ECB	Q9UKY1	Nucleoplasm	873		2ECB; NMR; -; A=565-640.	SOLUTION NMR	2007-02-27	The solution structure of the third homeobox domain of human zinc fingers and homeoboxes protein	TRANSCRIPTION
2CUE	P26367	Nucleoplasm	422		2CUE; NMR; -; A=211-277.	SOLUTION NMR	2005-11-26	Solution structure of the homeobox domain of the human paired box protein Pax-6	TRANSCRIPTION
2DSB	Q9UKK9	Nucleoplasm	219		2DSB; X-ray; 2.50 A; A/B/C/D=1-219.	X-RAY DIFFRACTION	2006-11-14	Crystal structure of human ADP-ribose pyrophosphatase NUDT5	HYDROLASE
2CS1	P54277	Nucleoplasm	932		2CS1; NMR; -; A=571-649.	SOLUTION NMR	2005-11-20	Solution structure of the HMG domain of human DNA mismatch repair protein	DNA BINDING PROTEIN
2FW2	Q9Y6F7	Nucleoplasm	541		2FW2; X-ray; 2.20 A; A/B/C/D/E/F=282-541.	X-RAY DIFFRACTION	2006-02-14	Catalytic domain of CDY	GENE REGULATION
5LSJ	Q9H081	Nucleoplasm	205		5LSJ; X-ray; 3.25 A; A/C=1-205.	X-RAY DIFFRACTION	2016-11-16	CRYSTAL STRUCTURE OF THE HUMAN KINETOCHORE MIS12-CENP-C delta-HEAD2 COMPLEX	CELL CYCLE
1XWN	Q9Y3C6	Nucleoplasm	166		1XWN; NMR; -; A=1-166.	SOLUTION NMR	2005-10-18	solution structure of cyclophilin like 1(PPIL1) and insights into its interaction with SKIP	ISOMERASE
2CSH	O43298	Nucleoplasm	467		2CSH; NMR; -; A=370-466.	SOLUTION NMR	2005-11-21	Solution structure of tandem repeat of the zf-C2H2 domains of human zinc finger protein 297B	TRANSCRIPTION
2E5Z	Q12872	Nucleoplasm	951		2E5Z; NMR; -; A=440-522.	SOLUTION NMR	2007-06-26	Solution structure of the surp2 domain in splicing factor, arginine/serine-rich 8	RNA BINDING PROTEIN
1WLZ	Q5THR3	Nucleoplasm	1501		1WLZ; X-ray; 1.60 A; A/B/C/D=1160-1260.	X-RAY DIFFRACTION	2005-08-23	Crystal structure of DJBP fragment which was obtained by limited proteolysis	UNKNOWN FUNCTION
2XJY	P25791	Nucleoplasm	158		2XJY; X-ray; 2.40 A; A=26-156.	X-RAY DIFFRACTION	2010-07-21	Crystal structure of the LMO2:LDB1-LID complex, P21 crystal form	ONCOPROTEIN
2K1B	O95931	Nucleoplasm	251		2K1B; NMR; -; A=7-62.	SOLUTION NMR	2008-03-11	Solution NMR structure of the chromo domain of the chromobox protein homolog 7	TRANSCRIPTION REGULATOR
2DJN	P56178	Nucleoplasm	289		2DJN; NMR; -; A=138-194.	SOLUTION NMR	2006-10-05	The solution structure of the homeobox domain of human Homeobox protein DLX-5	TRANSCRIPTION
2I32	P54198	Nucleoplasm	1017		2I32; X-ray; 2.70 A; E/F=425-472.	X-RAY DIFFRACTION	2006-09-19	Structure of a human ASF1a-HIRA complex and insights into specificity of histone chaperone complex assembly	REPLICATION CHAPERONE
2LM0	P51825	Nucleoplasm	1210		2LM0; NMR; -; A=738-779.	SOLUTION NMR	2013-01-09	Solution structure of the AF4-AF9 complex	NUCLEAR PROTEIN
2KWF	P15884	Nucleoplasm	667		2KWF; NMR; -; B=11-27.	SOLUTION NMR	2011-07-20	The structure of E-protein activation domain 1 bound to the KIX domain of CBP/p300 elucidates leukemia induction by E2A-PBX1	TRANSCRIPTION
2I53	O75909	Nucleoplasm	580		2I53; X-ray; 1.50 A; A=11-267.	X-RAY DIFFRACTION	2007-01-02	Crystal structure of Cyclin K	CELL CYCLE
1OWX	P05455	Nucleoplasm	408		1OWX; NMR; -; A=225-334.	SOLUTION NMR	2003-07-29	Solution structure of the C-terminal RRM of human La (La225-334)	TRANSCRIPTION
3A03	O43763	Nucleoplasm	284		3A03; X-ray; 1.54 A; A=162-216.	X-RAY DIFFRACTION	2010-03-09	Crystal structure of Hox11L1 homeodomain	GENE REGULATION
1RG6	Q9H3D4	Nucleoplasm	680		1RG6; NMR; -; A=540-614.	SOLUTION NMR	2004-11-23	Solution structure of the C-terminal domain of p63	GENE REGULATION
1DT4	P51513	Nucleoplasm	507		1DT4; X-ray; 2.60 A; A=421-492.	X-RAY DIFFRACTION	2000-02-11	CRYSTAL STRUCTURE OF NOVA-1 KH3 K-HOMOLOGY RNA-BINDING DOMAIN	IMMUNE SYSTEM
3EAE	Q7Z4V5	Nucleoplasm	671		3EAE; X-ray; 2.24 A; A/B=1-93.	X-RAY DIFFRACTION	2008-09-16	PWWP domain of human hepatoma-derived growth factor 2 (HDGF2)	SIGNALING PROTEIN
4FLA	Q9NQG5	Nucleoplasm	326		4FLA; X-ray; 2.20 A; A/B/C/D=172-305.	X-RAY DIFFRACTION	2012-08-22	Crystal structure of human RPRD1B, carboxy-terminal domain	TRANSCRIPTION
5IQL	Q9ULM3	Nucleoplasm	1422		5IQL; X-ray; 2.10 A; A=201-332.	X-RAY DIFFRACTION	2016-07-20	Crystal structure of YEATS2 YEATS bound to H3K27cr peptide	PROTEIN BINDING
1YH2	Q9NPD8	Nucleoplasm	197		1YH2; X-ray; 2.00 A; A=1-167.	X-RAY DIFFRACTION	2005-02-15	Ubiquitin-Conjugating Enzyme HSPC150	LIGASE
1BUO	Q05516	Nucleoplasm	673		1BUO; X-ray; 1.90 A; A=6-126.	X-RAY DIFFRACTION	1998-10-14	BTB DOMAIN FROM PLZF	GENE REGULATION
2DUN	Q9NP87	Nucleoplasm	494		2DUN; NMR; -; A=24-143.	SOLUTION NMR	2007-01-25	Solution structure of BRCT domain of DNA polymerase mu	TRANSFERASE
2DA7	O60315	Nucleoplasm	1214		2DA7; NMR; -; A=647-704.	SOLUTION NMR	2006-12-26	Solution structure of the homeobox domain of Zinc finger homeobox protein 1b (Smad interacting protein 1)	DNA BINDING PROTEIN
2D7L	O75717	Nucleoplasm	1129		2D7L; NMR; -; A=1017-1084.	SOLUTION NMR	2006-05-24	Solution structure of the HMG box domain from human WD repeat and HMG-box DNA binding protein 1	GENE REGULATION, DNA BINDING PROTEIN
2DK5	Q9H1D9	Nucleoplasm	316		2DK5; NMR; -; A=78-155.	SOLUTION NMR	2006-10-06	Solution structure of Winged-Helix domain in RNA polymerase III 39KDa polypeptide	TRANSLATION, TRANSFERASE
3DXT	Q6B0I6	Nucleoplasm	523		3DXT; X-ray; 1.80 A; A=1-354.	X-RAY DIFFRACTION	2009-10-06	Crystal structure of the catalytic core domain of JMJD2D	OXIDOREDUCTASE, NUCLEAR PROTEIN
1Q1V	P35659	Nucleoplasm	375		1Q1V; NMR; -; A=309-375.	SOLUTION NMR	2004-08-10	Structure of the Oncoprotein DEK: a putative DNA-binding Domain Related to the Winged Helix Motif	DNA BINDING PROTEIN
2LA6	P35637	Nucleoplasm	526		2LA6; NMR; -; A=282-370.	SOLUTION NMR	2011-05-04	Solution NMR Structure of RRM domain of RNA-binding protein FUS from homo sapiens, Northeast Structural Genomics Consortium Target HR6430A	RNA BINDING PROTEIN
5QRF	O15178	Nucleoplasm	435		5QRF; X-ray; 2.03 A; A=41-211.	X-RAY DIFFRACTION	2019-07-10	PanDDA analysis group deposition -- Crystal Structure of human Brachyury in complex with Z373768900	TRANSCRIPTION
1NW3	Q8TEK3	Nucleoplasm	1537		1NW3; X-ray; 2.50 A; A=1-416.	X-RAY DIFFRACTION	2003-03-25	Structure of the Catalytic domain of human DOT1L, a non-SET domain nucleosomal histone methyltransferase	TRANSFERASE
2PV0	Q9UJW3	Nucleoplasm	386		2PV0; X-ray; 3.30 A; A/B/C=1-386.	X-RAY DIFFRACTION	2007-08-14	DNA methyltransferase 3 like protein (DNMT3L)	Transferase regulator
2KT0	Q9H9S0	Nucleoplasm	305		2KT0; NMR; -; A=75-157.	SOLUTION NMR	2010-02-02	Solution structure of human stem cell transcription factor Nanog homeodomain fragment	Transcription regulation
2LP0	P31274	Nucleoplasm	260		2LP0; NMR; -; A=192-251.	SOLUTION NMR	2012-06-06	The solution structure of homeodomain-protein complex	TRANSCRIPTION/CELL CYCLE
1WI3	Q9UPW6	Nucleoplasm	733		1WI3; NMR; -; A=615-672.	SOLUTION NMR	2004-11-28	Solution structure of the homeodomain of KIAA1034 protein	DNA BINDING PROTEIN
2COM	O60341	Nucleoplasm	852		2COM; NMR; -; A=169-279.	SOLUTION NMR	2005-11-18	The solution structure of the SWIRM domain of human LSD1	OXIDOREDUCTASE
2CPM	O75391	Nucleoplasm	227		2CPM; NMR; -; A=44-124.	SOLUTION NMR	2005-11-19	Solution structure of the R3H domain of human sperm-associated antigen 7	STRUCTURAL GENOMICS, UNKNOWN FUNCTION
4DGJ	P98073	Plasma membrane	1019	19-47;	4DGJ; X-ray; 1.90 A; A/B/C/D=785-1019.	X-RAY DIFFRACTION	2012-04-18	Structure of a human enteropeptidase light chain variant	HYDROLASE
2BRQ	P26010	Plasma membrane	798	724-746;	2BRQ; X-ray; 2.10 A; C/D=768-798.	X-RAY DIFFRACTION	2006-02-07	Crystal structure of the filamin A repeat 21 complexed with the integrin beta7 cytoplasmic tail peptide	STRUCTURAL PROTEIN
5II0	P30988	Plasma membrane	474	153-173;187-207;234-254;259-279;297-317;341-361;374-394;	5II0; X-ray; 2.10 A; A/B/C=25-144.	X-RAY DIFFRACTION	2016-05-11	Crystal structure of the human calcitonin receptor ectodomain in complex with a truncated salmon calcitonin analogue	HORMONE
1GHQ	P20023	Plasma membrane	1033	972-999;	1GHQ; X-ray; 2.04 A; B/C=21-153.	X-RAY DIFFRACTION	2001-06-13	CR2-C3D COMPLEX STRUCTURE	Immune system/viral protein receptor
1AO7	P01848	Plasma membrane	140	116-138;	1AO7; X-ray; 2.60 A; D=1-93.	X-RAY DIFFRACTION	1997-09-17	COMPLEX BETWEEN HUMAN T-CELL RECEPTOR, VIRAL PEPTIDE (TAX), AND HLA-A 0201	COMPLEX (MHC/VIRAL PEPTIDE/RECEPTOR)
5T7C	P37235	Plasma membrane	193		5T7C; NMR; -; A=2-193.	SOLUTION NMR	2017-07-12	Solution structure of calcium free, myristoylated visinin-like protein 3	MEMBRANE PROTEIN
4UI1	Q6ZVN8	Plasma membrane	426		4UI1; X-ray; 2.35 A; C/D=35-145.	X-RAY DIFFRACTION	2015-05-06	Crystal structure of the human RGMC-BMP2 complex	SIGNALING PROTEIN
2GH0	O60609	Plasma membrane	400		2GH0; X-ray; 1.92 A; A/B=151-363.	X-RAY DIFFRACTION	2006-06-27	Growth factor/receptor complex	HORMONE/GROWTH FACTOR
2V0O	Q0JRZ9	Plasma membrane	810		2V0O; X-ray; 2.30 A; A/B/C=3-274.	X-RAY DIFFRACTION	2007-06-26	FCHO2 F-BAR domain	LIPID BINDING PROTEIN
5EMA	Q96PB8	Plasma membrane	259	205-225;	5EMA; X-ray; 1.32 A; B=252-259.	X-RAY DIFFRACTION	2016-09-07	Crystal structure of the SNX27 PDZ domain bound to the phosphorylated C-terminal LRRC3B PDZ binding motif	PROTEIN TRANSPORT
4ZRY	P04264	Plasma membrane	644		4ZRY; X-ray; 3.30 A; B=370-489.	X-RAY DIFFRACTION	2016-05-18	Crystal structure of the heterocomplex between coil 2B domains of human intermediate filament proteins keratin 1 (KRT1) and keratin 10 (KRT10)	PROTEIN FIBRIL
2DOC	O15394	Plasma membrane	837	698-718;	2DOC; NMR; -; A=486-591.	SOLUTION NMR	2006-10-28	Solution structure of the Fibronectin type-III domain of human Neural cell adhesion molecule 2	CELL ADHESION
2PET	P50895	Plasma membrane	628	548-568;	2PET; X-ray; 1.70 A; A=32-262.	X-RAY DIFFRACTION	2007-12-04	Lutheran glycoprotein, N-terminal domains 1 and 2.	CELL ADHESION
2LKT	Q9UL19	Plasma membrane	164	135-155;	2LKT; NMR; -; A=1-125.	SOLUTION NMR	2012-10-24	Solution structure of N-terminal domain of human TIG3 in 2 M UREA	HYDROLASE
3Q5U	Q9NRQ2	Plasma membrane	329	304-320;	3Q5U; X-ray; 2.50 A; B=271-283.	X-RAY DIFFRACTION	2011-06-29	A minimal NLS from human scramblase 4 complexed with importin alpha	protein transport/membrane protein
2L73	Q8NFA2	Plasma membrane	376		2L73; NMR; -; A=1-149.	SOLUTION NMR	2011-12-21	Structure of the NOXO1b PX domain	OXIDOREDUCTASE REGULATOR
1B0G	Q9NPA0	Plasma membrane	242	160-180;	1B0G; X-ray; 2.50 A; C/F=4-12.	X-RAY DIFFRACTION	1998-11-18	CLASS I HISTOCOMPATIBILITY ANTIGEN (HLA-A2.1)/BETA 2-MICROGLOBULIN/PEPTIDE P1049 COMPLEX	HISTOCOMPATIBILITY ANTIGEN
2KS9	P25103	Plasma membrane	407	32-54;65-86;107-128;149-169;195-219;249-270;284-308;	2KS9; NMR; -; A=1-364.	SOLUTION NMR	2010-11-03	Solution conformation of substance P in water complexed with NK1R	NEUROPEPTIDE RECEPTOR/NEUROPEPTIDE
6DLD	Q7Z3B1	Plasma membrane	354		6DLD; X-ray; 3.30 A; B/D=38-324.	X-RAY DIFFRACTION	2019-04-10	Crystal structure of IgLON5/NEGR1 heterodimer	CELL ADHESION
1T0P	P32942	Plasma membrane	547	486-510;	1T0P; X-ray; 1.66 A; B=30-114.	X-RAY DIFFRACTION	2005-03-08	Structural Basis of ICAM recognition by integrin alpahLbeta2 revealed in the complex structure of binding domains of ICAM-3 and alphaLbeta2 at 1.65 A	IMMUNE SYSTEM
2VAY	Q13698	Plasma membrane	1873	52-70;86-106;116-136;161-179;197-218;310-330;433-451;463-483;495-514;524-542;562-581;634-653;800-818;831-850;867-885;893-911;931-950;1039-1060;1119-1140;1149-1170;1181-1200;1232-1250;1269-1289;1357-1381;	2VAY; X-ray; 1.94 A; B=1522-1542.	X-RAY DIFFRACTION	2008-09-16	Calmodulin complexed with CaV1.1 IQ peptide	METAL TRANSPORT
3BPN	P78552	Plasma membrane	427	344-367;	3BPN; X-ray; 3.02 A; C=29-342.	X-RAY DIFFRACTION	2008-02-05	Crystal structure of the IL4-IL4R-IL13Ra ternary complex	Cytokine/Cytokine receptor
2KDB	Q9BSE4	Plasma membrane	406	302-322;	2KDB; NMR; -; A=9-85.	SOLUTION NMR	2009-02-10	Solution Structure of human ubiquitin-like domain of Herpud2_9_85, Northeast Structural Genomics Consortium (NESG) target HT53A	PROTEIN BINDING
6EWC	Q8NC44	Plasma membrane	543	12-32;100-120;204-224;	6EWC; X-ray; 3.20 A; C/G=400-408.	X-RAY DIFFRACTION	2018-11-07	Crystal structure of non-phosphorylated form of RLS PHOSPHOPEPTIDE BOUND TO HLA-A2 in complex with LILRB1	IMMUNE SYSTEM
1LB5	Q9Y6Q6	Plasma membrane	616	213-233;	1LB5; X-ray; 2.40 A; B=342-349.	X-RAY DIFFRACTION	2002-07-31	TRAF6-RANK Complex	SIGNALING PROTEIN
5BPB	Q9ULV1	Plasma membrane	537	213-243;250-275;300-333;337-365;384-418;432-460;474-495;	5BPB; X-ray; 2.20 A; A/B/C/D=42-179.	X-RAY DIFFRACTION	2015-07-01	Crystal structure of the cysteine-rich domain of human Frizzled 4 - Crystal Form I	SIGNALING PROTEIN
1ILP	P25024	Plasma membrane	350	40-66;76-96;112-133;155-174;200-220;243-264;286-308;	1ILP; NMR; -; C=9-29.	SOLUTION NMR	1998-12-23	CXCR-1 N-TERMINAL PEPTIDE BOUND TO INTERLEUKIN-8	CYTOKINE
5AQ0	O75976	Plasma membrane	1380	1300-1320;	5AQ0; X-ray; 0.95 A; A/B=383-461.	X-RAY DIFFRACTION	2016-09-28	The structure of the Transthyretin-like domain of the first catalytic domain of the HUMAN Carboxypeptidase D	HYDROLASE
1B6E	Q13241	Plasma membrane	179	11-31;	1B6E; X-ray; 2.60 A; A=52-179.	X-RAY DIFFRACTION	1999-06-15	HUMAN CD94	NK CELL
4M7F	Q8N539	Plasma membrane	461	34-54;	4M7F; X-ray; 2.10 A; A/B=236-461.	X-RAY DIFFRACTION	2013-12-11	Crystal structure of tetrameric fibrinogen-like recognition domain of FIBCD1 with bound ManNAc	SUGAR BINDING PROTEIN
2WWE	O75747	Plasma membrane	1445		2WWE; X-ray; 1.25 A; A=1204-1307.	X-RAY DIFFRACTION	2009-11-03	Crystal structure of the phox homology domain of human phosphoinositide-3-kinase-C2-gamma	TRANSFERASE
2EJY	P04921	Plasma membrane	128	58-81;	2EJY; NMR; -; B=117-126.	SOLUTION NMR	2008-02-12	Solution structure of the p55 PDZ T85C domain complexed with the glycophorin C F127C peptide	MEMBRANE PROTEIN
2YHF	Q9NY25	Plasma membrane	188	5-27;	2YHF; X-ray; 1.90 A; A/B/C/D/E/F/G/H/I=70-187.	X-RAY DIFFRACTION	2011-05-11	1.9 Angstrom Crystal Structure of CLEC5A	IMMUNE SYSTEM
1HLL	P08913	Plasma membrane	465	49-74;86-111;122-144;167-187;210-232;390-410;425-444;	1HLL; NMR; -; A=133-164.	SOLUTION NMR	2002-04-10	NMR STRUCTURE OF T3-I2, A 32 RESIDUE PEPTIDE FROM THE ALPHA-2A ADRENERGIC RECEPTOR	MEMBRANE PROTEIN
4NXR	P58401	Plasma membrane	666	591-611;	4NXR; X-ray; 1.90 A; B=659-666.	X-RAY DIFFRACTION	2015-05-13	Crystal Structure of T-cell Lymphoma Invasion and Metastasis-1 PDZ Domain Quadruple Mutant (QM) in Complex With Neurexin-1 Peptide	signaling Protein/Peptide
5B1W	Q9UMR7	Plasma membrane	237	49-69;	5B1W; X-ray; 3.05 A; A/B/C/D=106-237.	X-RAY DIFFRACTION	2016-05-11	Crystal structure of human dendritic cell inhibitory receptor (DCIR) C-type lectin domain in ligand-free form	CARBOHYDRATE BINDING PROTEIN
4KFM	P59768	Plasma membrane	71		4KFM; X-ray; 3.45 A; G=1-68.	X-RAY DIFFRACTION	2013-06-12	Crystal structure of the G protein-gated inward rectifier K+ channel GIRK2 (Kir3.2) in complex with the beta-gamma G protein subunits	METAL TRANSPORT
1R54	Q9BZ11	Plasma membrane	813	702-722;	1R54; X-ray; 1.85 A; A=204-409.	X-RAY DIFFRACTION	2004-10-12	Crystal structure of the catalytic domain of human ADAM33	HYDROLASE
2BT2	O15492	Plasma membrane	202		2BT2; X-ray; 1.90 A; A/B/C/D/E=53-190.	X-RAY DIFFRACTION	2005-06-03	Structure of the regulator of G-protein signaling 16	SIGNALING PROTEIN
4ZDH	A0A5B6	Plasma membrane	114		4ZDH; X-ray; 2.10 A; B=22-113.	X-RAY DIFFRACTION	2016-05-04	Crystal structure of JKA6 TCR	IMMUNE SYSTEM
2WO3	O43921	Plasma membrane	213		2WO3; X-ray; 2.35 A; B=33-173.	X-RAY DIFFRACTION	2009-10-27	Crystal Structure of the EphA4-ephrinA2 complex	TRANSFERASE/SIGNALING PROTEIN
3N1G	Q9BWV1	Plasma membrane	1114	856-876;	3N1G; X-ray; 1.90 A; C/D=710-817.	X-RAY DIFFRACTION	2010-06-02	Crystal structure of DhhN bound to BOCFn3	PROTEIN BINDING
5Y7L	Q86W47	Plasma membrane	210	20-40;168-188;	5Y7L; NMR; -; A=45-166.	SOLUTION NMR	2018-08-01	Solution structure of Hbeta4 extracellular loop of BK potassium channel	METAL BINDING PROTEIN
2PKD	Q9UIB8	Plasma membrane	345	226-246;	2PKD; X-ray; 2.04 A; A/B/C/D/E/F=22-131.	X-RAY DIFFRACTION	2007-06-26	Crystal structure of CD84: Insite into SLAM family function	SIGNALING PROTEIN
3WO4	O95256	Plasma membrane	599	357-377;	3WO4; X-ray; 3.10 A; C=15-356.	X-RAY DIFFRACTION	2014-12-17	Crystal structure of the IL-18 signaling ternary complex	IMMUNE SYSTEM
1UC6	P26992	Plasma membrane	372		1UC6; NMR; -; A=202-305.	SOLUTION NMR	2004-08-10	Solution Structure of the Carboxyl Terminal Domain of the Ciliary Neurotrophic Factor Receptor	PROTEIN BINDING
4WJL	Q8N608	Plasma membrane	796	35-55;	4WJL; X-ray; 3.40 A; A/B=65-783.	X-RAY DIFFRACTION	2015-03-18	Structure of human dipeptidyl peptidase 10 (DPPY): a modulator of neuronal Kv4 channels	MEMBRANE PROTEIN
2XDG	Q02643	Plasma membrane	423	133-152;163-181;205-227;241-262;281-304;330-348;362-381;	2XDG; X-ray; 1.95 A; A/B=34-123.	X-RAY DIFFRACTION	2010-06-16	Crystal structure of the extracellular domain of human growth hormone releasing hormone receptor.	SIGNALING PROTEIN
1BYW	Q12809	Plasma membrane	1159	404-424;451-471;496-516;521-541;	1BYW; X-ray; 2.60 A; A=26-135.	X-RAY DIFFRACTION	1998-12-16	STRUCTURE OF THE N-TERMINAL DOMAIN OF THE HUMAN-ERG POTASSIUM CHANNEL	MEMBRANE PROTEIN
1XFD	P42658	Plasma membrane	865	96-116;	1XFD; X-ray; 3.00 A; A/B/C/D=127-849.	X-RAY DIFFRACTION	2004-10-26	Structure of a human A-type Potassium Channel Accelerating factor DPPX, a member of the dipeptidyl aminopeptidase family	MEMBRANE PROTEIN
6H9J	Q8NET8	Plasma membrane	790	440-460;488-508;524-544;546-566;590-610;650-670;	6H9J; X-ray; 1.83 A; D=229-250.	X-RAY DIFFRACTION	2019-08-14	Factor Inhibiting HIF (FIH) in complex with zinc, NOG and TRPV3 (229-255)	GENE REGULATION
3D1M	Q4KMG0	Plasma membrane	1287	964-984;	3D1M; X-ray; 1.70 A; C/D=826-924.	X-RAY DIFFRACTION	2008-09-23	Crystal Structure of Sonic Hedgehog Bound to the third FNIII domain of CDO	signaling protein / cell adhesion
3C59	P43220	Plasma membrane	463	140-164;176-201;228-251;266-290;306-328;349-370;384-404;	3C59; X-ray; 2.30 A; A=24-145.	X-RAY DIFFRACTION	2008-02-19	Crystal structure of the ligand-bound glucagon-like peptide-1 receptor extracellular domain	Signaling protein/Signaling protein
1BKC	P78536	Plasma membrane	824	672-692;	1BKC; X-ray; 2.00 A; A/C/E/I=219-474.	X-RAY DIFFRACTION	1999-06-22	CATALYTIC DOMAIN OF TNF-ALPHA CONVERTING ENZYME (TACE)	ZN-ENDOPEPTIDASE
2DBJ	Q12866	Plasma membrane	999	506-526;	2DBJ; NMR; -; A=373-483.	SOLUTION NMR	2006-12-19	Solution structures of the fn3 domain of human Proto-oncogene tyrosine-protein kinase MER precursor	Transferase, SIGNALING PROTEIN
6IGO	O95297	Plasma membrane	269	163-183;	6IGO; X-ray; 2.75 A; A/B/C/D/E/F=36-162.	X-RAY DIFFRACTION	2018-11-28	Crystal structure of myelin protein zero-like protein 1 (MPZL1)	MEMBRANE PROTEIN
3MRR	Q92959	Plasma membrane	643	33-52;72-92;99-123;168-196;216-236;255-279;322-343;364-387;392-415;519-541;551-576;611-629;	3MRR; X-ray; 1.60 A; P=178-187.	X-RAY DIFFRACTION	2011-05-25	Crystal Structure of MHC class I HLA-A2 molecule complexed with Human Prostaglandin Transporter decapeptide	IMMUNE SYSTEM
5VEB	P55285	Plasma membrane	790	616-636;	5VEB; X-ray; 2.34 A; X/Y=490-608.	X-RAY DIFFRACTION	2017-06-07	Crystal structure of a Fab binding to extracellular domain 5 of Cadherin-6	IMMUNE SYSTEM
5NDD	P55085	Plasma membrane	397	72-101;109-137;150-177;184-211;236-269;278-317;324-347;	5NDD; X-ray; 2.80 A; A=59-269, A=276-377.	X-RAY DIFFRACTION	2017-05-03	Crystal structure of a thermostabilised human protease-activated receptor-2 (PAR2) in complex with AZ8838 at 2.8 angstrom resolution	MEMBRANE PROTEIN
4NFC	Q9UKJ0	Plasma membrane	227	192-212;	4NFC; X-ray; 2.20 A; A/B=32-150.	X-RAY DIFFRACTION	2014-05-28	Structure of paired immunoglobulin-like type 2 receptor (PILR )	IMMUNE SYSTEM
6SPZ	P63252	Plasma membrane	427	82-106;157-178;	6SPZ; X-ray; 2.08 A; P/Q=422-427.	X-RAY DIFFRACTION	2019-10-02	Crystal structure of PDZ1-2 from PSD-95 with peptide ligand sequence RRESEI bound to both domains	STRUCTURAL PROTEIN
2K1K	P21709	Plasma membrane	976	548-568;	2K1K; NMR; -; A/B=536-573.	SOLUTION NMR	2008-09-09	NMR structures of dimeric transmembrane domain of the receptor tyrosine kinase EphA1 in lipid bicelles at pH 4.3	SIGNALING PROTEIN
2KBR	Q9H251	Plasma membrane	3354	3065-3085;	2KBR; NMR; -; B=3183-3200.	SOLUTION NMR	2009-03-31	Solution structure of harmonin N terminal domain in complex with a internal peptide of cadherin23	STRUCTURAL PROTEIN/CELL ADHESION
3PBL	P35462	Plasma membrane	400	33-55;66-88;105-126;150-170;188-209;330-351;367-386;	3PBL; X-ray; 2.89 A; A/B=2-221, A/B=319-400.	X-RAY DIFFRACTION	2010-11-03	Structure of the human dopamine D3 receptor in complex with eticlopride	HYDROLASE/HYDROLASE INHIBITOR
5BV6	Q13237	Plasma membrane	762		5BV6; X-ray; 1.94 A; A=269-418.	X-RAY DIFFRACTION	2016-01-20	PKG II's Carboxyl Terminal Cyclic Nucleotide Binding Domain (CNB-B) in a complex with cGMP	TRANSFERASE
1CQP	P20701	Plasma membrane	1170	1091-1111;	1CQP; X-ray; 2.60 A; A/B=153-334.	X-RAY DIFFRACTION	2000-08-07	CRYSTAL STRUCTURE ANALYSIS OF THE COMPLEX LFA-1 (CD11A) I-DOMAIN / LOVASTATIN AT 2.6 A RESOLUTION	IMMUNE SYSTEM
4IY0	Q9H8M5	Plasma membrane	875	251-271;339-359;369-389;	4IY0; X-ray; 1.90 A; A=429-584.	X-RAY DIFFRACTION	2014-03-05	Structural and ligand binding properties of the Bateman domain of human magnesium transporters CNNM2 and CNNM4	METAL TRANSPORT
1AFO	P02724	Plasma membrane	150	92-114;	1AFO; NMR; -; A/B=81-120.	SOLUTION NMR	1997-09-17	DIMERIC TRANSMEMBRANE DOMAIN OF HUMAN GLYCOPHORIN A, NMR, 20 STRUCTURES	INTEGRAL MEMBRANE PROTEIN
5TCD	Q6UWV6	Plasma membrane	458	434-454;	5TCD; X-ray; 2.40 A; A=22-433.	X-RAY DIFFRACTION	2017-03-22	Human alkaline sphingomyelinase (ENPP7) in complex with phosphocholine	HYDROLASE
1CMZ	P49795	Plasma membrane	217		1CMZ; NMR; -; A=79-206.	SOLUTION NMR	1999-11-10	SOLUTION STRUCTURE OF GAIP (GALPHA INTERACTING PROTEIN): A REGULATOR OF G PROTEIN SIGNALING	SIGNALING PROTEIN REGULATION
1IM9	P43626	Plasma membrane	348	246-264;	1IM9; X-ray; 2.80 A; D=22-245.	X-RAY DIFFRACTION	2001-05-30	Crystal structure of the human natural killer cell inhibitory receptor KIR2DL1 bound to its MHC ligand HLA-Cw4	IMMUNE SYSTEM
2CRR	Q8IYB5	Plasma membrane	467		2CRR; NMR; -; A=9-136.	SOLUTION NMR	2005-11-20	Solution structure of ArfGap domain from human SMAP1	PROTEIN TRANSPORT
1UEM	Q9HCK4	Plasma membrane	1378	860-880;	1UEM; NMR; -; A=514-617.	SOLUTION NMR	2003-11-19	Solution Structure of the First Fibronectin Type III domain of human KIAA1568 Protein	structural genomics, unknown function
1CDH	P01730	Plasma membrane	458	397-418;	1CDH; X-ray; 2.30 A; A=26-203.	X-RAY DIFFRACTION	1994-04-30	STRUCTURES OF AN HIV AND MHC BINDING FRAGMENT FROM HUMAN CD4 AS REFINED IN TWO CRYSTAL LATTICES	T-CELL SURFACE GLYCOPROTEIN
1YH3	P28907	Plasma membrane	300	22-42;	1YH3; X-ray; 1.91 A; A/B=45-300.	X-RAY DIFFRACTION	2005-09-27	Crystal structure of human CD38 extracellular domain	HYDROLASE
2MAK	Q96D31	Plasma membrane	301	88-105;120-140;174-194;235-255;	2MAK; NMR; -; B/D=272-292.	SOLUTION NMR	2014-01-15	Solution structure of the STIM1 CC1-CC2 homodimer in complex with two Orai1 C-terminal domains.	SIGNALING PROTEIN/TRANSPORT PROTEIN
2LOR	Q96I45	Plasma membrane	108	32-52;58-78;	2LOR; NMR; -; A=1-108.	SOLUTION NMR	2012-05-23	Backbone structure of human membrane protein TMEM141	MEMBRANE PROTEIN
5BRZ	A0A578	Plasma membrane	114		5BRZ; X-ray; 2.62 A; E=21-113.	X-RAY DIFFRACTION	2016-03-02	MAGE-A3 reactive TCR in complex with MAGE-A3 in HLA-A1	IMMUNE SYSTEM
6HZN	Q9UL01	Plasma membrane	958	903-923;934-954;	6HZN; X-ray; 2.41 A; A=23-775.	X-RAY DIFFRACTION	2020-01-22	Crystal structure of human dermatan sulfate epimerase 1	ISOMERASE
3VH8	P43629	Plasma membrane	444	341-360;	3VH8; X-ray; 1.80 A; G/H=22-320.	X-RAY DIFFRACTION	2011-10-26	KIR3DL1 in complex with HLA-B*5701	IMMUNE SYSTEM
2HLQ	Q13873	Plasma membrane	1038	151-171;	2HLQ; X-ray; 1.45 A; A=33-131.	X-RAY DIFFRACTION	2006-11-28	Crystal Structure of the Extracellular Domain of the Type II BMP Receptor	TRANSFERASE
2DJ0	Q9Y320	Plasma membrane	296	103-125;	2DJ0; NMR; -; A=137-260.	SOLUTION NMR	2006-09-30	The solution structure of the thioredoxin domain of human Thioredoxin-related transmembrane protein 2	STRUCTURAL GENOMICS, UNKNOWN FUNCTION
3BN3	Q9UMF0	Plasma membrane	924	836-856;	3BN3; X-ray; 2.10 A; B=32-227.	X-RAY DIFFRACTION	2008-08-19	crystal structure of ICAM-5 in complex with aL I domain	Cell adhesion, immune system
3PLS	Q04912	Plasma membrane	1400	958-978;	3PLS; X-ray; 2.24 A; A=1060-1357.	X-RAY DIFFRACTION	2010-11-24	RON in complex with ligand AMP-PNP	TRANSFERASE
6ISB	Q15762	Plasma membrane	336	255-275;	6ISB; X-ray; 2.50 A; A/B/C=19-250.	X-RAY DIFFRACTION	2018-12-26	crystal structure of human CD226	IMMUNE SYSTEM
1RPM	P28827	Plasma membrane	1452	743-764;	1RPM; X-ray; 2.30 A; A/B=879-1156.	X-RAY DIFFRACTION	1998-04-01	HUMAN RECEPTOR PROTEIN TYROSINE PHOSPHATASE MU, DOMAIN 1	RECEPTOR
2OVC	P56696	Plasma membrane	695	98-118;132-152;173-193;202-224;	2OVC; X-ray; 2.07 A; A=610-640.	X-RAY DIFFRACTION	2007-03-13	Crystal structure of a coiled-coil tetramerization domain from Kv7.4 channels	TRANSPORT PROTEIN
1ESL	P16581	Plasma membrane	610	557-578;	1ESL; X-ray; 2.00 A; A=22-183.	X-RAY DIFFRACTION	1994-08-31	INSIGHT INTO E-SELECTIN(SLASH)LIGAND INTERACTION FROM THE CRYSTAL STRUCTURE AND MUTAGENESIS OF THE LEC(SLASH)EGF DOMAINS	CELL ADHESION PROTEIN
4UHY	Q96B86	Plasma membrane	450		4UHY; X-ray; 3.20 A; C=46-139.	X-RAY DIFFRACTION	2015-05-06	Crystal structure of the human RGMA-BMP2 complex	SIGNALING PROTEIN
1OLL	O76036	Plasma membrane	304	259-279;	1OLL; X-ray; 1.93 A; A=25-212.	X-RAY DIFFRACTION	2003-09-04	Extracellular region of the human receptor NKp46	IMMUNE SYSTEM/RECEPTOR
4GDX	P19440	Plasma membrane	569	5-26;	4GDX; X-ray; 1.67 A; A=2-374, B=375-569.	X-RAY DIFFRACTION	2013-09-25	Crystal Structure of Human Gamma-Glutamyl Transpeptidase--Glutamate complex	HYDROLASE
4WWK	A0A0B4J271	Plasma membrane	114		4WWK; X-ray; 3.10 A; A=22-114.	X-RAY DIFFRACTION	2016-02-03	Crystal structure of human TCR Alpha Chain-TRAV12-3, Beta Chain-TRBV6-5, Antigen-presenting molecule CD1d, and Beta-2-microglobulin	IMMUNE SYSTEM
1CCZ	P19256	Plasma membrane	250	216-238;	1CCZ; X-ray; 1.80 A; A=29-122.	X-RAY DIFFRACTION	1999-04-05	CRYSTAL STRUCTURE OF THE CD2-BINDING DOMAIN OF CD58 (LYMPHOCYTE FUNCTION-ASSOCIATED ANTIGEN 3) AT 1.8-A RESOLUTION	GLYCOPROTEIN
1JE6	Q29980	Plasma membrane	383	310-330;	1JE6; X-ray; 2.50 A; A=24-297.	X-RAY DIFFRACTION	2002-08-07	Structure of the MHC Class I Homolog MICB	IMMUNE SYSTEM
4GOS	Q7Z7D3	Plasma membrane	282	260-280;	4GOS; X-ray; 1.59 A; A=30-148.	X-RAY DIFFRACTION	2012-09-12	Crystal structure of human B7-H4 IgV-like domain	IMMUNE SYSTEM
2LOQ	Q96BM0	Plasma membrane	104	14-34;59-79;81-101;	2LOQ; NMR; -; A=1-104.	SOLUTION NMR	2012-05-23	Backbone structure of human membrane protein FAM14B (Interferon alpha-inducible protein 27-like protein 1)	MEMBRANE PROTEIN
5DZN	Q96H15	Plasma membrane	378	315-335;	5DZN; X-ray; 2.30 A; A/B/C/D/E/F/G/H=22-134.	X-RAY DIFFRACTION	2015-11-25	human T-cell immunoglobulin and mucin domain protein 4	IMMUNE SYSTEM
3BH8	P33241	Plasma membrane	339		3BH8; X-ray; 1.65 A; C=249-258.	X-RAY DIFFRACTION	2008-10-21	Crystal Structure of RQA_M Phosphopeptide Bound to HUMAN Class I MHC HLA-A2	IMMUNE SYSTEM
2EE2	Q12860	Plasma membrane	1018		2EE2; NMR; -; A=798-903.	SOLUTION NMR	2007-08-21	Solution structures of the fn3 domain of human contactin 1	SIGNALING PROTEIN
1M4K	P43631	Plasma membrane	304	246-265;	1M4K; X-ray; 2.30 A; A=22-221.	X-RAY DIFFRACTION	2003-04-15	Crystal structure of the human natural killer cell activator receptor KIR2DS2 (CD158j)	IMMUNE SYSTEM
2BNQ	A0A0B4J279	Plasma membrane	112		2BNQ; X-ray; 1.70 A; D=21-112.	X-RAY DIFFRACTION	2005-05-23	Structural and kinetic basis for heightened immunogenicity of T cell vaccines	IMMUNE SYSTEM/RECEPTOR
3NVQ	O75326	Plasma membrane	666		3NVQ; X-ray; 2.40 A; A/E=45-634.	X-RAY DIFFRACTION	2010-09-15	Molecular mechanism of guidance cue recognition	SIGNALING PROTEIN/protein binding
3RBG	O95727	Plasma membrane	393	288-308;	3RBG; X-ray; 2.30 A; A/B/C/D=18-117.	X-RAY DIFFRACTION	2011-05-25	Crystal structure analysis of Class-I MHC restricted T-cell associated molecule	IMMUNE SYSTEM
3DWW	O14684	Plasma membrane	152	13-41;61-90;96-119;124-152;	3DWW; EM; 3.50 A; A/B/C=1-152.	ELECTRON CRYSTALLOGRAPHY	2009-07-28	Electron crystallographic structure of human microsomal prostaglandin E synthase 1	ISOMERASE
1GKG	P17927	Plasma membrane	2039	1972-1996;	1GKG; NMR; -; A=1002-1133.	SOLUTION NMR	2002-04-18	Structure Determination and Rational Mutagenesis reveal binding surface of immune adherence receptor, CR1 (CD35)	COMPLEMENT
5F4E	A6ND01	Plasma membrane	250		5F4E; X-ray; 2.40 A; B=20-228.	X-RAY DIFFRACTION	2016-06-15	Crystal structure of the human sperm Izumo1 and egg Juno complex	CELL ADHESION
6DJP	P26012	Plasma membrane	769	685-704;	6DJP; EM; 4.80 A; B=43-681.	ELECTRON MICROSCOPY	2018-07-25	Integrin alpha-v beta-8 in complex with the Fabs 8B8 and 68	MEMBRANE PROTEIN
1FCG	P12318	Plasma membrane	317	218-240;	1FCG; X-ray; 2.00 A; A=34-207.	X-RAY DIFFRACTION	2000-04-12	ECTODOMAIN OF HUMAN FC GAMMA RECEPTOR, FCGRIIA	IMMUNE SYSTEM, MEMBRANE PROTEIN
4Q3H	P25025	Plasma membrane	360	49-75;85-105;121-142;164-183;209-231;252-273;295-315;	4Q3H; X-ray; 1.44 A; A/B=356-360.	X-RAY DIFFRACTION	2014-05-21	The crystal structure of NHERF1 PDZ2 CXCR2 complex revealed by the NHERF1 CXCR2 chimeric protein	IMMUNE SYSTEM
2YST	O60245	Plasma membrane	1069	880-900;	2YST; NMR; -; A=302-413.	SOLUTION NMR	2007-10-09	Solution structure of the third cadherin domain from human protocadherin 7	CELL ADHESION
6KKR	Q9UP95	Plasma membrane	1085	119-139;149-169;215-235;253-273;276-296;356-376;408-428;453-473;494-514;567-587;628-648;845-865;	6KKR; EM; 2.90 A; A/B=1-1085.	ELECTRON MICROSCOPY	2019-10-23	human KCC1 structure determined in KCl and detergent GDN	TRANSPORT PROTEIN
3N93	Q13324	Plasma membrane	411	109-139;147-171;186-214;222-249;266-291;303-327;335-364;	3N93; X-ray; 2.50 A; A/B=3-104.	X-RAY DIFFRACTION	2010-10-20	Crystal structure of human CRFR2 alpha extracellular domain in complex with Urocortin 3	Membrane protein, Hormone
2D9C	O00241	Plasma membrane	398	372-392;	2D9C; NMR; -; A=32-154.	SOLUTION NMR	2006-12-09	Solution structure of the first ig-like domain of signal-regulatory protein beta-1 (SIRP-beta-1)	PROTEIN BINDING
4OY9	P22223	Plasma membrane	829	655-677;	4OY9; X-ray; 1.62 A; A=108-320.	X-RAY DIFFRACTION	2015-04-01	Crystal structure of human P-Cadherin EC1-EC2 in closed conformation	CELL ADHESION
3OHM	Q01970	Plasma membrane	1234		3OHM; X-ray; 2.70 A; B=10-886.	X-RAY DIFFRACTION	2010-10-27	Crystal structure of activated G alpha Q bound to its effector phospholipase C beta 3	signaling protein / HYDROLASE
1SY6	P09693	Plasma membrane	182	117-137;	1SY6; X-ray; 2.10 A; A=23-103.	X-RAY DIFFRACTION	2004-05-25	Crystal Structure of CD3gammaepsilon Heterodimer in Complex with OKT3 Fab Fragment	signaling protein/antibiotic
5MR4	O00451	Plasma membrane	464		5MR4; X-ray; 2.40 A; C/D=1-458.	X-RAY DIFFRACTION	2018-01-17	Ligand-receptor complex.	SIGNALING PROTEIN
1X5F	Q92859	Plasma membrane	1461	1106-1126;	1X5F; NMR; -; A=429-535.	SOLUTION NMR	2005-11-15	The solution structure of the first fibronectin type III domain of human Neogenin	CELL ADHESION
4GBA	Q8IWE4	Plasma membrane	304		4GBA; X-ray; 2.40 A; A/B=86-304.	X-RAY DIFFRACTION	2012-11-28	DCNL complex with N-terminally acetylated NEDD8 E2 peptide	ligase/peptide
1A81	P07766	Plasma membrane	207	127-152;	1A81; X-ray; 3.00 A; B/D/F/H/J/L=186-203.	X-RAY DIFFRACTION	1998-10-21	CRYSTAL STRUCTURE OF THE TANDEM SH2 DOMAIN OF THE SYK KINASE BOUND TO A DUALLY TYROSINE-PHOSPHORYLATED ITAM	COMPLEX (TRANSFERASE/PEPTIDE)
3BXL	Q15878	Plasma membrane	2313	90-108;128-146;1610-1629;1699-1724;	3BXL; X-ray; 2.30 A; B=1867-1887.	X-RAY DIFFRACTION	2008-03-25	Crystal structure of the R-type calcium channeL (CaV2.3) IQ domain and CA2+calmodulin complex	MEMBRANE PROTEIN, SIGNALING PROTEIN
1WWC	Q16288	Plasma membrane	839	430-453;	1WWC; X-ray; 1.90 A; A=297-422.	X-RAY DIFFRACTION	1999-07-07	NT3 BINDING DOMAIN OF HUMAN TRKC RECEPTOR	TRANSFERASE
1L8J	Q9UNN8	Plasma membrane	238	211-231;	1L8J; X-ray; 2.00 A; A=18-210.	X-RAY DIFFRACTION	2002-06-26	Crystal Structure of the Endothelial Protein C Receptor and Bound Phospholipid Molecule	BLOOD CLOTTING
1YTV	P37288	Plasma membrane	418	53-76;89-110;126-147;169-190;219-239;294-313;332-351;	1YTV; X-ray; 1.80 A; M/N=362-418.	X-RAY DIFFRACTION	2005-04-12	Maltose-binding protein fusion to a C-terminal fragment of the V1a vasopressin receptor	SUGAR BINDING PROTEIN, HORMONE RECEPTOR
2XZZ	P22735	Plasma membrane	817		2XZZ; X-ray; 2.30 A; A=693-787.	X-RAY DIFFRACTION	2011-01-26	Crystal structure of the human transglutaminase 1 beta-barrel domain	TRANSFERASE
4X41	Q9NR22	Plasma membrane	394		4X41; X-ray; 3.50 A; A/B=61-394.	X-RAY DIFFRACTION	2015-11-18	Crystal Structure of Protein Arginine Methyltransferase PRMT8	TRANSFERASE
3CBQ	Q8IYK8	Plasma membrane	340		3CBQ; X-ray; 1.82 A; A=110-286.	X-RAY DIFFRACTION	2008-03-04	Crystal structure of the human REM2 GTPase with bound GDP	NUCLEOTIDE BINDING PROTEIN
1HYR	P26718	Plasma membrane	216	52-72;	1HYR; X-ray; 2.70 A; A/B=80-216.	X-RAY DIFFRACTION	2001-05-23	CRYSTAL STRUCTURE OF HUMAN MICA IN COMPLEX WITH NATURAL KILLER CELL RECEPTOR NKG2D	IMMUNE SYSTEM
5VZ4	Q6UXV0	Plasma membrane	394	352-371;	5VZ4; X-ray; 2.20 A; B=115-351.	X-RAY DIFFRACTION	2017-09-27	Receptor-growth factor crystal structure at 2.20 Angstrom resolution	SIGNALING PROTEIN/PROTEIN BINDING
1B6U	P43628	Plasma membrane	341	246-265;	1B6U; X-ray; 3.00 A; A=22-245.	X-RAY DIFFRACTION	1999-01-27	CRYSTAL STRUCTURE OF THE HUMAN KILLER CELL INHIBITORY RECEPTOR (KIR2DL3) SPECIFIC FOR HLA-CW3 RELATED ALLELES	KILLER CELL INHIBITORY RECEPTOR
2QKH	P48546	Plasma membrane	466	139-161;170-189;218-242;255-278;294-319;342-362;378-398;	2QKH; X-ray; 1.90 A; A=24-138.	X-RAY DIFFRACTION	2007-08-14	Crystal structure of the extracellular domain of human GIP receptor in complex with the hormone GIP	SIGNALING PROTEIN/HORMONE
1XU1	O14836	Plasma membrane	293	166-186;	1XU1; X-ray; 1.90 A; R/S/T=68-109.	X-RAY DIFFRACTION	2004-11-09	The crystal structure of APRIL bound to TACI	CYTOKINE, HORMONE/GROWTH FACTOR receptor
3MAZ	Q9GZY6	Plasma membrane	243	6-26;	3MAZ; X-ray; 1.90 A; B=133-141.	X-RAY DIFFRACTION	2010-05-12	Crystal Structure of the Human BRDG1/STAP-1 SH2 Domain in Complex with the NTAL pTyr136 Peptide	SIGNALING PROTEIN
1LG4	Q9UKY0	Plasma membrane	176		1LG4; NMR; -; A=24-152.	SOLUTION NMR	2003-02-25	NMR structure of the human doppel protein fragment 24-152	Prion Protein
6OBD	P31358	Plasma membrane	61		6OBD; X-ray; 2.20 A; E/F=27-36.	X-RAY DIFFRACTION	2019-07-03	Crystal structure of anti-GLD52 Fab complex with human GLD52 peptide mimetic	IMMUNE SYSTEM
4TWE	Q9UQQ1	Plasma membrane	740	7-28;	4TWE; X-ray; 1.75 A; A/B=28-740.	X-RAY DIFFRACTION	2015-03-18	Structure of ligand-free N-acetylated-alpha-linked-acidic-dipeptidase like protein (NAALADaseL)	HYDROLASE
2JOD	P41586	Plasma membrane	468	156-178;187-205;228-253;269-291;310-332;351-371;386-405;	2JOD; NMR; -; A=22-143.	SOLUTION NMR	2007-05-22	Pac1-Rshort N-terminal EC domain Pacap(6-38) complex	SIGNALING PROTEIN
1OF2	P32241	Plasma membrane	457	143-167;175-194;217-240;255-276;293-316;342-361;374-393;	1OF2; X-ray; 2.20 A; C=400-408.	X-RAY DIFFRACTION	2004-01-29	Crystal structure of HLA-B*2709 complexed with the vasoactive intestinal peptide type 1 receptor (VIPR) peptide (residues 400-408)	IMMUNE SYSTEM
6ITH	P34741	Plasma membrane	201	145-169;	6ITH; NMR; -; A=143-173.	SOLUTION NMR	2019-02-27	Structure of the transmembrane domain of syndecan 2 in micelles	MEMBRANE PROTEIN
2KWH	Q15311	Plasma membrane	655		2KWH; NMR; -; A=393-446.	SOLUTION NMR	2010-09-01	Ral binding domain of RLIP76 (RalBP1)	TRANSPORT PROTEIN
1BQS	Q13477	Plasma membrane	382	318-338;	1BQS; X-ray; 2.20 A; A=23-231.	X-RAY DIFFRACTION	1999-08-13	THE CRYSTAL STRUCTURE OF MUCOSAL ADDRESSIN CELL ADHESION MOLECULE-1 (MADCAM-1)	MEMBRANE PROTEIN
1ZNC	P22748	Plasma membrane	312		1ZNC; X-ray; 2.80 A; A/B=19-284.	X-RAY DIFFRACTION	1997-09-17	HUMAN CARBONIC ANHYDRASE IV	LYASE
1IVO	P01133	Plasma membrane	1207	1033-1053;	1IVO; X-ray; 3.30 A; C/D=971-1023.	X-RAY DIFFRACTION	2002-10-16	Crystal Structure of the Complex of Human Epidermal Growth Factor and Receptor Extracellular Domains.	TRANSFERASE/SIGNALING PROTEIN
2AHS	P23467	Plasma membrane	1997	1622-1642;	2AHS; X-ray; 2.10 A; A/B=1686-1971.	X-RAY DIFFRACTION	2005-08-09	Crystal Structure of the Catalytic Domain of Human Tyrosine Receptor Phosphatase Beta	HYDROLASE
5VKJ	P20273	Plasma membrane	847	688-706;	5VKJ; X-ray; 2.12 A; A=20-330.	X-RAY DIFFRACTION	2017-10-04	Crystal structure of human CD22 Ig domains 1-3	IMMUNE SYSTEM
3B2D	Q99467	Plasma membrane	661	627-650;	3B2D; X-ray; 2.80 A; A/B=24-626.	X-RAY DIFFRACTION	2011-11-09	Crystal structure of human RP105/MD-1 complex	IMMUNE SYSTEM
2MPF	Q9UL51	Plasma membrane	889	216-236;241-261;289-309;318-338;	2MPF; NMR; -; A=521-672.	SOLUTION NMR	2014-09-03	Solution structure human HCN2 CNBD in the cAMP-unbound state	TRANSPORT PROTEIN
2LS8	Q8WXI8	Plasma membrane	215	18-38;	2LS8; NMR; -; A=84-215.	SOLUTION NMR	2012-05-09	Solution structure of human C-type lectin domain family 4 member D	IMMUNE SYSTEM
2GOW	O95164	Plasma membrane	117		2GOW; NMR; -; A=2-117.	SOLUTION NMR	2006-04-25	Solution structure of BC059385 from Homo sapiens	STRUCTURAL GENOMICS, UNKNOWN FUNCTION
3R0N	Q92692	Plasma membrane	538	361-381;	3R0N; X-ray; 1.30 A; A=32-158.	X-RAY DIFFRACTION	2011-04-27	Crystal Structure of the Immunoglobulin variable domain of Nectin-2	CELL ADHESION
3KUZ	O60486	Plasma membrane	1568	945-965;	3KUZ; X-ray; 2.30 A; A/B=1198-1305.	X-RAY DIFFRACTION	2009-12-08	Crystal structure of the ubiquitin like domain of PLXNC1	SIGNALING PROTEIN
6EZI	Q16348	Plasma membrane	729	58-78;84-104;114-134;140-160;184-204;218-238;296-316;344-364;381-401;612-632;644-664;675-695;	6EZI; X-ray; 1.50 A; B=720-729.	X-RAY DIFFRACTION	2018-09-26	PDZK1 domain 4 in complex with C-terminal peptide of human PepT2.	PROTEIN BINDING
1BD2	P04437	Plasma membrane	119		1BD2; X-ray; 2.50 A; D=28-118.	X-RAY DIFFRACTION	1998-08-19	COMPLEX BETWEEN HUMAN T-CELL RECEPTOR B7, VIRAL PEPTIDE (TAX) AND MHC CLASS I MOLECULE HLA-A 0201	COMPLEX (MHC/VIRAL PEPTIDE/RECEPTOR)
1PT6	P56199	Plasma membrane	1179	1142-1164;	1PT6; X-ray; 1.87 A; A/B=166-366.	X-RAY DIFFRACTION	2004-04-13	I domain from human integrin alpha1-beta1	CELL ADHESION
5FDY	O60939	Plasma membrane	215	160-180;	5FDY; X-ray; 1.85 A; A/B=30-153.	X-RAY DIFFRACTION	2016-03-09	Crystal structure of the Voltage-gated Sodium Channel Beta 2 subunit extracellular domain, C72A/C75A mutant	MEMBRANE PROTEIN
2ICC	Q9Y279	Plasma membrane	399	284-304;	2ICC; X-ray; 1.20 A; A=19-137.	X-RAY DIFFRACTION	2006-11-07	Extracellular Domain of CRIg	IMMUNE SYSTEM
3LV3	Q01668	Plasma membrane	2161	127-145;164-183;196-214;236-254;274-293;382-406;524-543;559-577;586-604;615-633;653-673;728-752;887-905;922-941;954-972;979-998;1018-1037;1128-1148;1206-1224;1240-1259;1267-1288;1314-1333;1353-1372;1440-1464;	3LV3; X-ray; 1.94 A; C=502-510.	X-RAY DIFFRACTION	2010-11-24	Crystal structure of HLA-B*2705 complexed with a peptide derived from the human voltage-dependent calcium channel alpha1 subunit (residues 513-521)	IMMUNE SYSTEM
2BBA	P54760	Plasma membrane	987	540-560;	2BBA; X-ray; 1.65 A; A=17-196.	X-RAY DIFFRACTION	2006-07-18	Crystal Structure and Thermodynamic Characterization of the EphB4 Receptor in Complex with an ephrin-B2 Antagonist Peptide Reveals the Determinants for Receptor Specificity.	SIGNALING PROTEIN
1EFX	P43627	Plasma membrane	348	246-264;	1EFX; X-ray; 3.00 A; D/E=22-221.	X-RAY DIFFRACTION	2000-06-14	STRUCTURE OF A COMPLEX BETWEEN THE HUMAN NATURAL KILLER CELL RECEPTOR KIR2DL2 AND A CLASS I MHC LIGAND HLA-CW3	IMMUNE SYSTEM
3TBD	Q96CW9	Plasma membrane	530		3TBD; X-ray; 1.80 A; A=18-349.	X-RAY DIFFRACTION	2011-11-02	Crystal Structure of domain VI and LE1 of human Netrin-G2	CELL ADHESION
3JWQ	P51160	Plasma membrane	858		3JWQ; X-ray; 2.87 A; A/B/C/D=746-785.	X-RAY DIFFRACTION	2009-10-13	Crystal structure of chimeric PDE5/PDE6 catalytic domain complexed with sildenafil	HYDROLASE
5DZO	Q96D42	Plasma membrane	364	296-316;	5DZO; X-ray; 1.30 A; A=22-127.	X-RAY DIFFRACTION	2015-11-25	Crystal structure of human T-cell immunoglobulin and mucin domain protein 1	IMMUNE SYSTEM
3R9M	Q5VW32	Plasma membrane	411		3R9M; X-ray; 1.95 A; A=2-374.	X-RAY DIFFRACTION	2011-09-14	Crystal structure of the Brox Bro1 domain	PROTEIN BINDING
4ZJ8	O43613	Plasma membrane	425	47-67;83-105;120-140;161-182;214-235;299-321;337-360;	4ZJ8; X-ray; 2.75 A; A=1-246, A=288-380.	X-RAY DIFFRACTION	2016-03-09	Structures of the human OX1 orexin receptor bound to selective and dual antagonists	SIGNALING PROTEIN
5NJJ	P49757	Plasma membrane	651		5NJJ; X-ray; 2.70 A; A/B/C/D=20-175.	X-RAY DIFFRACTION	2017-12-13	PTB domain of human Numb isoform-1	ENDOCYTOSIS
2EDO	P09326	Plasma membrane	243		2EDO; NMR; -; A=27-140.	SOLUTION NMR	2007-08-14	Solution structure of the first ig-like domain from human CD48 antigen	CELL ADHESION
2XVT	O60895	Plasma membrane	175	146-166;	2XVT; X-ray; 2.05 A; A/B/C/D/E/F=48-139.	X-RAY DIFFRACTION	2010-12-29	Structure of the extracellular domain of human RAMP2	MEMBRANE PROTEIN
3WH2	Q9ULY5	Plasma membrane	219	20-40;	3WH2; X-ray; 1.30 A; A=74-219.	X-RAY DIFFRACTION	2013-10-23	Human Mincle in complex with citrate	IMMUNE SYSTEM
2M0Q	Q9Y6J6	Plasma membrane	123	49-69;	2M0Q; NMR; -; A=1-123.	SOLUTION NMR	2014-04-30	Solution NMR analysis of intact KCNE2 in detergent micelles demonstrate a straight transmembrane helix	MEMBRANE PROTEIN
5MVX	Q9NR61	Plasma membrane	685	530-550;	5MVX; X-ray; 2.17 A; A=27-325.	X-RAY DIFFRACTION	2017-06-14	Human DLL4 C2-EGF3	SIGNALING PROTEIN
5KS9	A0A0B4J274	Plasma membrane	112		5KS9; X-ray; 2.55 A; E/G=22-111.	X-RAY DIFFRACTION	2016-09-21	Bel502-DQ8-glia-alpha1 complex	IMMUNE SYSTEM
1FG9	P15260	Plasma membrane	489	246-266;	1FG9; X-ray; 2.90 A; C/D/E=18-262.	X-RAY DIFFRACTION	2000-08-11	3:1 COMPLEX OF INTERFERON-GAMMA RECEPTOR WITH INTERFERON-GAMMA DIMER	IMMUNE SYSTEM
2RMX	P26715	Plasma membrane	233	71-93;	2RMX; NMR; -; B=1-15.	SOLUTION NMR	2008-12-02	Solution structure of the SHP-1 C-terminal SH2 domain complexed with a tyrosine-phosphorylated peptide from NKG2A	SIGNALING PROTEIN
2M2D	Q15116	Plasma membrane	288	171-191;	2M2D; NMR; -; A=34-150.	SOLUTION NMR	2013-02-27	Human programmed cell death 1 receptor	APOPTOSIS
3Q4T	P27037	Plasma membrane	513	136-161;	3Q4T; X-ray; 1.96 A; A/B=191-488.	X-RAY DIFFRACTION	2011-02-09	Crystal structure of Activin receptor type-IIA (ACVR2A) kinase domain in complex with dorsomorphin	TRANSFERASE
1OGA	P0DSE2	Plasma membrane	310	277-299;	1OGA; X-ray; 1.40 A; -.	X-RAY DIFFRACTION	2003-06-19	A structural basis for immunodominant human T-cell receptor recognition.	IMMUNE SYSTEM/RECEPTOR
2LON	Q9P298	Plasma membrane	99	30-47;62-84;	2LON; NMR; -; A=1-99.	SOLUTION NMR	2012-05-23	Backbone structure of human membrane protein HIGD1B	MEMBRANE PROTEIN
5KJX	P10644	Plasma membrane	381		5KJX; X-ray; 1.90 A; A=234-381.	X-RAY DIFFRACTION	2017-06-28	Co-crystal Structure of PKA RI alpha CNB-B domain with cAMP	SIGNALING PROTEIN
1HXM	P03986	Plasma membrane	189	155-177;	1HXM; X-ray; 3.12 A; B/D/F/H=1-119.	X-RAY DIFFRACTION	2001-06-20	Crystal Structure of a Human Vgamma9/Vdelta2 T Cell Receptor	IMMUNE SYSTEM
3C22	Q9UJ71	Plasma membrane	328	44-64;	3C22; X-ray; 1.50 A; A/B/C/D=188-328.	X-RAY DIFFRACTION	2009-01-27	Crystal structure of the carbohydrate recognition domain of human Langerin	IMMUNE SYSTEM, SUGAR BINDING PROTEIN
2MNG	Q9Y3Q4	Plasma membrane	1203	267-287;294-314;341-361;369-389;	2MNG; NMR; -; A=579-707.	SOLUTION NMR	2014-06-04	Apo Structure of human HCN4 CNBD solved by NMR	TRANSPORT PROTEIN
2NMS	Q8TDQ1	Plasma membrane	290	157-177;	2NMS; X-ray; 2.60 A; A=21-140.	X-RAY DIFFRACTION	2006-11-07	The Crystal Structure of the Extracellular Domain of the Inhibitor Receptor Expressed on Myeloid Cells IREM-1	IMMUNE SYSTEM
5K8R	Q9Y5G1	Plasma membrane	929	692-712;	5K8R; X-ray; 2.50 A; A=31-444.	X-RAY DIFFRACTION	2016-08-24	Structure of human clustered protocadherin gamma B3 EC1-4	CELL ADHESION
1EW2	P05187	Plasma membrane	535	513-529;	1EW2; X-ray; 1.82 A; A=23-535.	X-RAY DIFFRACTION	2001-04-04	CRYSTAL STRUCTURE OF A HUMAN PHOSPHATASE	HYDROLASE
2ENP	Q9BSW7	Plasma membrane	474		2ENP; NMR; -; A=181-315.	SOLUTION NMR	2007-10-02	Solution structure of the first C2 domain from human B/K protein	TRANSPORT PROTEIN
2HE9	P30414	Plasma membrane	1462		2HE9; X-ray; 2.00 A; A/B=7-179.	X-RAY DIFFRACTION	2006-07-18	Structure of the peptidylprolyl isomerase domain of the human NK-tumour recognition protein	ISOMERASE
2Q1M	Q9UNG2	Plasma membrane	199	51-71;	2Q1M; X-ray; 2.30 A; A=74-199.	X-RAY DIFFRACTION	2007-11-13	Crystal Structure of human GITRL	SIGNALING PROTEIN
5HVZ	Q9BSF0	Plasma membrane	95		5HVZ; X-ray; 2.00 A; C=56-79.	X-RAY DIFFRACTION	2016-04-20	Crystal structure of smAKAP AKB domain bound RIa dimerization/docking (D/D) complex at 2.0 A resolution	TRANSFERASE
2GF9	O95716	Plasma membrane	219		2GF9; X-ray; 1.53 A; A=20-189.	X-RAY DIFFRACTION	2006-05-02	Crystal structure of human RAB3D in complex with GDP	PROTEIN TRANSPORT
3TGX	Q9HBE5	Plasma membrane	538	233-253;	3TGX; X-ray; 2.80 A; A/C/E/G/I/K/M/O=20-232.	X-RAY DIFFRACTION	2012-02-15	IL-21:IL21R complex	CYTOKINE/CYTOKINE RECEPTOR
6B8Q	Q9NR82	Plasma membrane	932	126-146;157-177;201-221;230-252;	6B8Q; X-ray; 2.60 A; A/C/E/G=361-394, A/C/E/G=512-545.	X-RAY DIFFRACTION	2018-03-14	Crystal Structure of the Mg2+/CaM:Kv7.5 (KCNQ5) AB domain complex	METAL TRANSPORT
1XIW	P04234	Plasma membrane	171	106-126;	1XIW; X-ray; 1.90 A; B/F=23-100.	X-RAY DIFFRACTION	2004-11-16	Crystal structure of human CD3-e/d dimer in complex with a UCHT1 single-chain antibody fragment	membrane protein/Immune System
5XNP	Q96NI6	Plasma membrane	719	530-550;	5XNP; X-ray; 3.73 A; A/B=18-374.	X-RAY DIFFRACTION	2018-01-24	Crystal structures of human SALM5 in complex with human PTPdelta	MEMBRANE PROTEIN/HYDROLASE
5C07	A0A0B4J2E0	Plasma membrane	115		5C07; X-ray; 2.11 A; E/J=20-115.	X-RAY DIFFRACTION	2016-05-04	1E6 TCR in complex with HLA-A02 carrying YQFGPDFPIA	IMMUNE SYSTEM
2GF0	O95057	Plasma membrane	198		2GF0; X-ray; 1.90 A; A/B/C/D=1-198.	X-RAY DIFFRACTION	2006-04-04	The crystal structure of the human DiRas1 GTPase in the inactive GDP bound state	TRANSPORT PROTEIN
5MRV	Q8IVL8	Plasma membrane	374		5MRV; X-ray; 1.85 A; A/B=21-349.	X-RAY DIFFRACTION	2018-01-17	Crystal structure of human carboxypeptidase O in complex with NvCI	HYDROLASE
2JJS	Q08722	Plasma membrane	323	142-162;177-197;208-228;236-256;269-289;	2JJS; X-ray; 1.85 A; C/D=20-136.	X-RAY DIFFRACTION	2008-08-05	Structure of human CD47 in complex with human signal regulatory protein (SIRP) alpha	CELL ADHESION
2H9R	P24588	Plasma membrane	427		2H9R; NMR; -; C=391-412.	SOLUTION NMR	2006-08-29	Docking and dimerization domain (D/D) of the regulatory subunit of the Type II-alpha cAMP-dependent protein kinase A associated with a Peptide derived from an A-kinase anchoring protein (AKAP)	TRANSFERASE
6UIV	Q9HA72	Plasma membrane	323	21-41;55-75;100-120;185-205;	6UIV; EM; 3.30 A; A/B/C/D/E/F/G/H/I/J/K=1-323.	ELECTRON MICROSCOPY	2019-11-27	Cryo-EM structure of human CALHM2 in an active/open state	TRANSPORT PROTEIN
1D0G	O14763	Plasma membrane	440	211-231;	1D0G; X-ray; 2.40 A; R/S/T=54-183.	X-RAY DIFFRACTION	1999-10-22	CRYSTAL STRUCTURE OF DEATH RECEPTOR 5 (DR5) BOUND TO APO2L/TRAIL	APOPTOSIS
4ZRT	O60500	Plasma membrane	1241	1056-1076;	4ZRT; X-ray; 1.74 A; B=1188-1198.	X-RAY DIFFRACTION	2015-06-24	PTP1BC215S bound to Nephrin peptide substrate	HYDROLASE
2LCR	P37023	Plasma membrane	503	119-141;	2LCR; NMR; -; A=22-118.	SOLUTION NMR	2012-07-25	NMR Structure of Alk1 extracellular domain	TRANSFERASE
4U7L	Q96JA1	Plasma membrane	1093	795-815;	4U7L; X-ray; 2.30 A; A=42-494.	X-RAY DIFFRACTION	2015-04-08	LRIG1 extracellular domain: Structure and Function Analysis	SIGNALING PROTEIN
3WO3	Q13478	Plasma membrane	541	330-350;	3WO3; X-ray; 3.10 A; B/D/F/H/J/L=20-329.	X-RAY DIFFRACTION	2014-12-17	Crystal structure of IL-18 in complex with IL-18 receptor alpha	IMMUNE SYSTEM
1FQY	P29972	Plasma membrane	269	8-36;49-66;95-115;137-155;167-183;208-228;	1FQY; X-ray; 3.80 A; A=1-269.	ELECTRON CRYSTALLOGRAPHY	2000-10-18	STRUCTURE OF AQUAPORIN-1 AT 3.8 A RESOLUTION BY ELECTRON CRYSTALLOGRAPHY	MEMBRANE PROTEIN
2L35	P26717	Plasma membrane	231	71-93;	2L35; NMR; -; A=72-100.	SOLUTION NMR	2010-11-03	Structure of the DAP12-NKG2C transmembrane heterotrimer	PROTEIN BINDING
1D0A	P43489	Plasma membrane	277	215-235;	1D0A; X-ray; 2.00 A; G/H/I/J/K/L=262-266.	X-RAY DIFFRACTION	2000-03-08	STRUCTURE OF TNF RECEPTOR ASSOCIATED FACTOR 2 (TRAF2) IN COMPLEX WITH A HUMAN OX40 PEPTIDE	APOPTOSIS
4LQY	Q9Y6X5	Plasma membrane	453	408-428;	4LQY; X-ray; 1.54 A; A=16-407.	X-RAY DIFFRACTION	2013-12-18	Crystal Structure of Human ENPP4 with AMP	HYDROLASE
2CSK	Q9UMY4	Plasma membrane	162		2CSK; NMR; -; A=27-159.	SOLUTION NMR	2005-11-22	Solution structure of PX domain from human SNX12	PROTEIN TRANSPORT
3Q0H	Q495A1	Plasma membrane	244	142-162;	3Q0H; X-ray; 1.70 A; A/B=22-137.	X-RAY DIFFRACTION	2011-02-16	Structure of T-cell immunoreceptor with immunoglobulin and ITIM domains (TIGIT)	IMMUNE SYSTEM
1AOX	P17301	Plasma membrane	1181	1133-1154;	1AOX; X-ray; 2.10 A; A/B=169-367.	X-RAY DIFFRACTION	1998-11-25	I DOMAIN FROM INTEGRIN ALPHA2-BETA1	INTEGRIN
3LQM	Q08334	Plasma membrane	325	221-242;	3LQM; X-ray; 2.14 A; A/B=20-220.	X-RAY DIFFRACTION	2010-05-26	Structure of the IL-10R2 Common Chain	PROTEIN BINDING
2DBH	O75509	Plasma membrane	655	350-370;	2DBH; NMR; -; A=567-655.	SOLUTION NMR	2006-12-19	Solution structure of the carboxyl-terminal CARD-like domain in human TNFR-related death receptor-6	SIGNALING PROTEIN
5OEO	Q9NQA5	Plasma membrane	729	328-348;386-408;420-442;449-469;493-513;557-577;	5OEO; NMR; -; C=655-725.	SOLUTION NMR	2018-04-25	Solution structure of the complex of TRPV5(655-725) with a Calmodulin E32Q/E68Q double mutant	MEMBRANE PROTEIN
4DOH	Q9UHF4	Plasma membrane	553	251-271;	4DOH; X-ray; 2.80 A; E/R=29-245.	X-RAY DIFFRACTION	2012-07-18	IL20/IL201/IL20R2 Ternary Complex	SIGNALING PROTEIN
2EP6	Q6DN12	Plasma membrane	878	697-717;802-822;	2EP6; NMR; -; A=504-629.	SOLUTION NMR	2007-10-02	Solution structure of the second C2 domain from human MCTP2 protein	MEMBRANE PROTEIN
3LB6	Q14627	Plasma membrane	380	344-363;	3LB6; X-ray; 3.05 A; C/D=1-380.	X-RAY DIFFRACTION	2010-03-16	The structure of IL-13 in complex with IL-13Ralpha2	signaling protein/signaling protein
2ED7	P43146	Plasma membrane	1447	1098-1122;	2ED7; NMR; -; A=419-524.	SOLUTION NMR	2008-02-26	Solution structure of the first fibronectin type III domain of human Netrin receptor DCC	APOPTOSIS
1WJ3	Q9P232	Plasma membrane	1028		1WJ3; NMR; -; A=893-996.	SOLUTION NMR	2004-11-28	Solution structure of the fourth fn3 domain of KIAA1496 protein	NEUROPEPTIDE
1IJ9	P19320	Plasma membrane	739	699-720;	1IJ9; X-ray; 3.00 A; A=25-220.	X-RAY DIFFRACTION	2001-05-02	Highly Hydrated Human VCAM-1 Fragment	CELL ADHESION
1DR9	P33681	Plasma membrane	288	243-263;	1DR9; X-ray; 3.00 A; A=35-233.	X-RAY DIFFRACTION	2000-01-10	CRYSTAL STRUCTURE OF A SOLUBLE FORM OF B7-1 (CD80)	IMMUNE SYSTEM
2EE0	Q9HC56	Plasma membrane	1237	815-835;	2EE0; NMR; -; A=246-352.	SOLUTION NMR	2007-08-21	Solution structures of the CA domain of human protocadherin 9	SIGNALING PROTEIN
1E87	Q07108	Plasma membrane	199	41-61;	1E87; X-ray; 1.50 A; A=82-199.	X-RAY DIFFRACTION	2000-09-26	Human CD69 - trigonal form	SUGAR BINDING PROTEIN
2EHF	Q96PZ7	Plasma membrane	3564	3488-3508;	2EHF; NMR; -; A=521-580.	SOLUTION NMR	2007-09-11	Solution structure of the third Sushi domain from human CUB and sushi domain-containing protein 1	IMMUNE SYSTEM
2V37	P55290	Plasma membrane	713		2V37; NMR; -; A=139-243.	SOLUTION NMR	2008-06-10	Solution structure of the N-terminal extracellular domain of human T- cadherin	CELL ADHESION
2N7A	Q9NYZ4	Plasma membrane	499	364-384;	2N7A; NMR; -; A=17-155.	SOLUTION NMR	2016-07-06	Solution structure of the human Siglec-8 lectin domain	STRUCTURAL PROTEIN
1TCE	P20963	Plasma membrane	164	31-51;	1TCE; NMR; -; B=137-150.	SOLUTION NMR	1997-05-15	SOLUTION NMR STRUCTURE OF THE SHC SH2 DOMAIN COMPLEXED WITH A TYROSINE-PHOSPHORYLATED PEPTIDE FROM THE T-CELL RECEPTOR, MINIMIZED AVERAGE STRUCTURE	COMPLEX (SIGNAL TRANSDUCTION/PEPTIDE)
2AVD	Q86VU5	Plasma membrane	262	12-32;	2AVD; X-ray; 1.70 A; A/B=36-262.	X-RAY DIFFRACTION	2005-09-13	Crystal Structure of Human Catechol-O-methyltransferase domain containing 1	TRANSFERASE
2MKV	P54710	Plasma membrane	66	29-46;	2MKV; NMR; -; A=9-66.	SOLUTION NMR	2014-05-14	Structure of the NA,K-ATPASE regulatory protein FXYD2b in micelles	TRANSPORT PROTEIN
2AW2	Q7Z6A9	Plasma membrane	289	158-178;	2AW2; X-ray; 2.80 A; A/X=26-137.	X-RAY DIFFRACTION	2005-09-27	Crystal structure of the human BTLA-HVEM complex	IMMUNE SYSTEM
1HKF	O95944	Plasma membrane	276	193-213;	1HKF; X-ray; 2.20 A; A=19-130.	X-RAY DIFFRACTION	2003-06-11	The three dimensional structure of NK cell receptor Nkp44, a triggering partner in natural cytotoxicity	RECEPTOR
3LPO	P14410	Plasma membrane	1827	13-32;	3LPO; X-ray; 3.20 A; A/B/C/D=62-931.	X-RAY DIFFRACTION	2010-03-31	Crystal structure of the N-terminal domain of sucrase-isomaltase	HYDROLASE
2C6U	Q9P126	Plasma membrane	229	34-54;	2C6U; X-ray; 1.60 A; A=100-221.	X-RAY DIFFRACTION	2006-11-20	Crystal structure of human CLEC-2 (CLEC1B)	LECTIN
3SWY	Q16281	Plasma membrane	694	167-187;200-220;253-273;303-323;379-399;482-502;	3SWY; X-ray; 1.90 A; A/B/C=626-669.	X-RAY DIFFRACTION	2011-09-14	CNGA3 626-672 containing CLZ domain	TRANSPORT PROTEIN
2DYP	Q8N423	Plasma membrane	598	462-482;	2DYP; X-ray; 2.50 A; D=24-219.	X-RAY DIFFRACTION	2006-11-07	Crystal Structure of LILRB2(LIR2/ILT4/CD85d) complexed with HLA-G	IMMUNE SYSTEM
1ISF	Q10588	Plasma membrane	318		1ISF; X-ray; 2.50 A; A/B=33-297.	X-RAY DIFFRACTION	2002-03-13	Crystal Structure Analysis of BST-1/CD157	HYDROLASE
2OX8	Q5KU26	Plasma membrane	742	38-58;	2OX8; X-ray; 2.50 A; A/B/C/D=607-742.	X-RAY DIFFRACTION	2007-04-03	Human Scavenger Receptor C-type Lectin carbohydrate-recognition domain.	SUGAR BINDING PROTEIN
1WFM	Q7L8C5	Plasma membrane	426	7-29;	1WFM; NMR; -; A=155-279.	SOLUTION NMR	2004-11-26	The first C2 domain of human synaptotagmin XIII	ENDOCYTOSIS/EXOCYTOSIS
1N3Y	P20702	Plasma membrane	1163	1108-1128;	1N3Y; X-ray; 1.65 A; A=147-338.	X-RAY DIFFRACTION	2003-02-18	Crystal structure of the alpha-X beta2 integrin I domain	CELL ADHESION
3H8N	P43632	Plasma membrane	304	246-265;	3H8N; X-ray; 2.50 A; A=27-221.	X-RAY DIFFRACTION	2009-10-20	Crystal Structure Analysis of KIR2DS4	IMMUNE SYSTEM
2KUP	Q9UM73	Plasma membrane	1620	1039-1059;	2KUP; NMR; -; B=1571-1589.	SOLUTION NMR	2010-05-26	Solution structure of the complex of the PTB domain of SNT-2 and 19-residue peptide (aa 1571-1589) of HALK	SIGNALING PROTEIN/ONCOPROTEIN
5ZQV	Q16821	Plasma membrane	1122	1078-1098;	5ZQV; X-ray; 2.95 A; E/F/G/H=1-99.	X-RAY DIFFRACTION	2019-03-13	Crystal Structure of Protein Phosphate 1 complexed with PP1 binding domain of GM	HYDROLASE
4HL4	Q96BZ9	Plasma membrane	403	238-258;367-387;	4HL4; X-ray; 2.20 A; A=14-305.	X-RAY DIFFRACTION	2013-01-16	Crystal structure of the human TBC1D20 RabGAP domain	HYDROLASE ACTIVATOR
2GI7	Q9HCN6	Plasma membrane	339	268-288;	2GI7; X-ray; 2.40 A; A/B=21-203.	X-RAY DIFFRACTION	2007-04-03	Crystal structure of human platelet Glycoprotein VI (GPVI)	BLOOD CLOTTING, CELL ADHESION
5MGR	Q12918	Plasma membrane	225	46-66;	5MGR; X-ray; 1.80 A; A/B=90-225.	X-RAY DIFFRACTION	2018-06-06	Human receptor NKR-P1 in glycosylated form, extracellular domain	IMMUNE SYSTEM
2JM4	Q9HBX9	Plasma membrane	757	410-430;444-464;487-507;528-548;578-598;630-650;652-672;	2JM4; NMR; -; A=23-63.	SOLUTION NMR	2006-12-12	The solution NMR structure of the relaxin (RXFP1) receptor LDLa module.	SIGNALING PROTEIN
4LU3	Q9ULX7	Plasma membrane	337	291-311;	4LU3; X-ray; 2.00 A; A=16-290.	X-RAY DIFFRACTION	2014-01-01	The crystal structure of the human carbonic anhydrase XIV	Lyase/lyase Inhibitor
3KG5	P40259	Plasma membrane	229	160-180;	3KG5; X-ray; 3.20 A; A/B=26-159.	X-RAY DIFFRACTION	2010-08-25	Crystal structure of human Ig-beta homodimer	PROTEIN BINDING
1I85	P42081	Plasma membrane	329	248-268;	1I85; X-ray; 3.20 A; A/B=26-134.	X-RAY DIFFRACTION	2001-04-04	CRYSTAL STRUCTURE OF THE CTLA-4/B7-2 COMPLEX	IMMUNE SYSTEM
1CDB	P06729	Plasma membrane	351	210-235;	1CDB; NMR; -; A=25-129.	SOLUTION NMR	1994-01-31	STRUCTURE OF THE GLYCOSYLATED ADHESION DOMAIN OF HUMAN T LYMPHOCYTE GLYCOPROTEIN CD2	T LYMPHOCYTE ADHESION GLYCOPROTEIN
3OF6	Q6ISU1	Plasma membrane	281	147-167;	3OF6; X-ray; 2.80 A; D/E/F=17-135.	X-RAY DIFFRACTION	2010-10-20	Human pre-T cell receptor crystal structure	IMMUNE SYSTEM
2Q87	Q9UGN4	Plasma membrane	299	181-201;	2Q87; X-ray; 1.70 A; A/B/C=19-125.	X-RAY DIFFRACTION	2007-07-03	The Crystal Structure of the Human IRp60 Ectodomain	IMMUNE SYSTEM
2A83	P47871	Plasma membrane	477	137-161;174-198;226-249;264-285;304-326;351-369;382-402;	2A83; X-ray; 1.40 A; C=412-420.	X-RAY DIFFRACTION	2005-12-27	Crystal structure of hla-b*2705 complexed with the glucagon receptor (gr) peptide (residues 412-420)	IMMUNE SYSTEM
3CYN	Q8TED1	Plasma membrane	209	18-40;	3CYN; X-ray; 2.00 A; A/B/C=44-209.	X-RAY DIFFRACTION	2008-08-12	The structure of human GPX8	OXIDOREDUCTASE
1EAW	Q9Y5Y6	Plasma membrane	855	56-76;	1EAW; X-ray; 2.93 A; A/C=615-855.	X-RAY DIFFRACTION	2002-01-28	Crystal structure of the MTSP1 (matriptase)-BPTI (aprotinin) complex	HYDROLASE/INHIBITOR
1X5Z	P23468	Plasma membrane	1912	1266-1290;	1X5Z; NMR; -; A=506-607.	SOLUTION NMR	2005-11-17	Solution structure of the fibronectin type-III domain of human protein tyrosine phosphatase, receptor type, D isoform 4 variant	HYDROLASE
2FCB	P31994	Plasma membrane	310	218-240;	2FCB; X-ray; 1.74 A; A=46-217.	X-RAY DIFFRACTION	2000-03-01	HUMAN FC GAMMA RECEPTOR IIB ECTODOMAIN (CD32)	IMMUNE SYSTEM
2FN4	P10301	Plasma membrane	218		2FN4; X-ray; 1.65 A; A=23-201.	X-RAY DIFFRACTION	2006-01-31	The crystal structure of human Ras-related protein, RRAS, in the GDP-bound state	SIGNALING PROTEIN
4UDT	A0A0B4J277	Plasma membrane	110		4UDT; X-ray; 1.35 A; A=21-110.	X-RAY DIFFRACTION	2015-06-24	T cell receptor (TRAV22,TRBV7-9) structure	IMMUNE SYSTEM
3P2T	Q8NHJ6	Plasma membrane	448	260-280;	3P2T; X-ray; 1.70 A; A=24-219.	X-RAY DIFFRACTION	2011-03-30	Crystal Structure of Leukocyte Ig-like Receptor LILRB4 (ILT3/LIR-5/CD85k)	IMMUNE SYSTEM
4IOP	D3W0D1	Plasma membrane	207	31-51;	4IOP; X-ray; 3.20 A; B=63-207.	X-RAY DIFFRACTION	2013-07-17	Crystal structure of NKp65 bound to its ligand KACL	IMMUNE SYSTEM
2M96	Q8WXD0	Plasma membrane	754	417-437;456-476;496-518;538-558;593-613;640-660;671-691;	2M96; NMR; -; A=38-81.	SOLUTION NMR	2014-06-04	Solution NMR structure of the RXFP2 LDLa module	MEMBRANE PROTEIN
1G1S	Q14242	Plasma membrane	412	321-341;	1G1S; X-ray; 1.90 A; C/D=42-60.	X-RAY DIFFRACTION	2001-10-13	P-SELECTIN LECTIN/EGF DOMAINS COMPLEXED WITH PSGL-1 PEPTIDE	IMMUNE SYSTEM, MEMBRANE PROTEIN
6AT6	A0A0B4J268	Plasma membrane	109		6AT6; X-ray; 1.42 A; A=18-108.	X-RAY DIFFRACTION	2018-02-28	Crystal structure of the KFJ5 TCR	IMMUNE SYSTEM
4U32	O43291	Plasma membrane	252	198-218;	4U32; X-ray; 1.65 A; X=34-88.	X-RAY DIFFRACTION	2014-10-15	Human mesotrypsin complexed with HAI-2 Kunitz domain 1	HYDROLASE/HYDROLASE INHIBITOR
5K22	Q8NE01	Plasma membrane	707	11-27;193-213;221-241;261-281;	5K22; X-ray; 3.00 A; B=309-452.	X-RAY DIFFRACTION	2016-10-12	Crystal structure of the complex between human PRL-2 phosphatase in reduced state and Bateman domain of human CNNM3	TRANSPORT PROTEIN/PROTEIN BINDING
1K8F	Q01518	Plasma membrane	475		1K8F; X-ray; 2.80 A; A/B/C/D=319-475.	X-RAY DIFFRACTION	2003-07-01	CRYSTAL STRUCTURE OF THE HUMAN C-TERMINAL CAP1-ADENYLYL CYCLASE ASSOCIATED PROTEIN	UNKNOWN FUNCTION
5ZLE	Q53TN4	Plasma membrane	286	8-32;48-69;79-105;119-144;152-179;198-222;	5ZLE; X-ray; 2.60 A; A=1-286.	X-RAY DIFFRACTION	2018-10-31	Human duodenal cytochrome b (Dcytb) in substrate free form	OXIDOREDUCTASE
2KAV	Q99250	Plasma membrane	2005	130-148;156-176;191-208;215-231;251-270;402-422;760-778;790-809;824-843;846-863;880-898;962-982;1210-1227;1241-1259;1274-1292;1301-1319;1337-1356;1448-1469;1533-1550;1562-1580;1593-1610;1624-1640;1660-1677;1753-1775;	2KAV; NMR; -; A=1777-1882.	SOLUTION NMR	2009-01-06	Solution structure of the human Voltage-gated Sodium Channel, brain isoform (Nav1.2)	TRANSPORT PROTEIN REGULATOR
2L34	O43914	Plasma membrane	113	41-61;	2L34; NMR; -; A/B=35-67.	SOLUTION NMR	2010-11-03	Structure of the DAP12 transmembrane homodimer	PROTEIN BINDING
1PR9	Q7Z4W1	Plasma membrane	244		1PR9; X-ray; 1.96 A; A/B=1-244.	X-RAY DIFFRACTION	2004-02-24	Human L-Xylulose Reductase Holoenzyme	OXIDOREDUCTASE
5TL5	P26842	Plasma membrane	260	192-212;	5TL5; X-ray; 1.80 A; A=21-121.	X-RAY DIFFRACTION	2017-06-14	COMPLEX BETWEEN HUMAN CD27 AND ANTIBODY M2177	IMMUNE SYSTEM
1RF3	P36941	Plasma membrane	435	228-248;	1RF3; X-ray; 3.50 A; B=385-408.	X-RAY DIFFRACTION	2004-07-06	Structurally Distinct Recognition Motifs in Lymphotoxin-B Receptor and CD40 for TRAF-mediated Signaling	SIGNALING PROTEIN
3NOI	O14931	Plasma membrane	201	136-156;	3NOI; X-ray; 1.84 A; A/B=18-130.	X-RAY DIFFRACTION	2011-03-30	Crystal Structure of Natural Killer Cell Cytotoxicity Receptor NKp30 (NCR3)	IMMUNE SYSTEM
4N68	O94779	Plasma membrane	1100		4N68; X-ray; 1.80 A; A=871-971.	X-RAY DIFFRACTION	2013-10-30	Crystal structure of an internal FN3 domain from human Contactin-5 [PSI-NYSGRC-005804]	CELL ADHESION
1TVD	A0JD37	Plasma membrane	113		1TVD; X-ray; 1.90 A; A/B=19-113.	X-RAY DIFFRACTION	1998-04-22	VARIABLE DOMAIN OF T CELL RECEPTOR DELTA CHAIN	IMMUNORECEPTOR
1OBX	Q01344	Plasma membrane	420	343-362;	1OBX; X-ray; 1.35 A; B=413-420.	X-RAY DIFFRACTION	2003-07-10	Crystal structure of the complex of PDZ2 of syntenin with an interleukin 5 receptor alpha peptide.	CELL ADHESION
1C8P	P32927	Plasma membrane	897	444-460;	1C8P; NMR; -; A=338-438.	SOLUTION NMR	2000-06-15	NMR STRUCTURE OF THE LIGAND BINDING DOMAIN OF THE COMMON BETA-CHAIN IN THE GM-CSF, IL-3 AND IL-5 RECEPTORS	MEMBRANE PROTEIN
2H62	Q13705	Plasma membrane	512	138-158;	2H62; X-ray; 1.85 A; D=19-116.	X-RAY DIFFRACTION	2007-04-10	Crystal structure of a ternary ligand-receptor complex of BMP-2	HORMONE/GROWTH FACTOR
3KGR	Q6GTX8	Plasma membrane	287	166-186;	3KGR; X-ray; 1.80 A; A/B/C=22-122.	X-RAY DIFFRACTION	2009-12-22	Crystal structure of the human leukocyte-associated Ig-like receptor-1 (LAIR-1)	IMMUNE SYSTEM
1KCG	Q9BZM4	Plasma membrane	244		1KCG; X-ray; 2.60 A; C=30-207.	X-RAY DIFFRACTION	2002-01-09	NKG2D in complex with ULBP3	IMMUNE SYSTEM
1F05	P37837	Cytosol	337		1F05; X-ray; 2.45 A; A/B=1-337.	X-RAY DIFFRACTION	2000-07-13	CRYSTAL STRUCTURE OF HUMAN TRANSALDOLASE	TRANSFERASE
2EGP	Q9BYJ4	Cytosol	488		2EGP; NMR; -; A=8-79.	SOLUTION NMR	2007-09-04	Solution structure of the RING-finger domain from human Tripartite motif protein 34	ANTIVIRAL PROTEIN
6A9P	P14136	Cytosol	432		6A9P; X-ray; 2.51 A; A/B/C/D/E/F/G/H=110-213.	X-RAY DIFFRACTION	2018-09-12	Crystal structure of the human glial fibrillary acidic protein 1B domain	STRUCTURAL PROTEIN
1UMO	Q8WWM9	Cytosol	190		1UMO; X-ray; 2.59 A; A/B=1-190.	X-RAY DIFFRACTION	2004-09-02	The crystal structure of cytoglobin: the fourth globin type discovered in man	OXYGEN STORAGE/TRANSPORT
1HSO	P07327	Cytosol	375		1HSO; X-ray; 2.50 A; A/B=2-375.	X-RAY DIFFRACTION	2001-01-10	HUMAN ALPHA ALCOHOL DEHYDROGENASE (ADH1A)	OXIDOREDUCTASE
3RCO	Q8NHU6	Cytosol	1098		3RCO; X-ray; 1.80 A; A/B=1-82.	X-RAY DIFFRACTION	2012-04-04	Crystal structure of a conserved motif in human TDRD7	DNA BINDING PROTEIN
4GEI	Q9H3M7	Cytosol	391		4GEI; X-ray; 1.50 A; A=2-149.	X-RAY DIFFRACTION	2013-02-27	N-terminal domain of VDUP-1	PROTEIN BINDING
2CTQ	Q9UKB3	Cytosol	198		2CTQ; NMR; -; A=1-99.	SOLUTION NMR	2005-11-24	Solution structure of J-domain from human DnaJ subfamily C menber 12	CHAPERONE
1CYU	P01040	Cytosol	98		1CYU; NMR; -; A=1-98.	SOLUTION NMR	1995-12-07	SOLUTION NMR STRUCTURE OF RECOMBINANT HUMAN CYSTATIN A UNDER THE CONDITION OF PH 3.8 AND 310K	PROTEINASE INHIBITOR (CYSTEINE)
2J51	Q9H2G2	Cytosol	1235		2J51; X-ray; 2.10 A; A=19-320.	X-RAY DIFFRACTION	2006-10-03	Crystal structure of Human STE20-like kinase bound to 5-Amino-3-((4-(aminosulfonyl)phenyl)amino) -N-(2,6-difluorophenyl)-1H-1,2,4-triazole- 1-carbothioamide	TRANSFERASE
3GTU	P21266	Cytosol	225		3GTU; X-ray; 2.80 A; B/D=2-225.	X-RAY DIFFRACTION	1999-07-29	LIGAND-FREE HETERODIMERIC HUMAN GLUTATHIONE S-TRANSFERASE M2-3 (EC 2.5.1.18), MONOCLINIC CRYSTAL FORM	TRANSFERASE
3MS5	O75936	Cytosol	387		3MS5; X-ray; 1.82 A; A=1-387.	X-RAY DIFFRACTION	2010-05-12	Crystal Structure of Human gamma-butyrobetaine,2-oxoglutarate dioxygenase 1 (BBOX1)	OXIDOREDUCTASE
1GUL	O15217	Cytosol	222		1GUL; X-ray; 2.70 A; A/B/C/D/E/F/G/H=1-222.	X-RAY DIFFRACTION	1999-01-27	HUMAN GLUTATHIONE TRANSFERASE A4-4 COMPLEX WITH IODOBENZYL GLUTATHIONE	TRANSFERASE/TRANSFERASE INHIBITOR
1C15	O14727	Cytosol	1248		1C15; NMR; -; A=1-97.	SOLUTION NMR	1999-09-20	SOLUTION STRUCTURE OF APAF-1 CARD	APOPTOSIS
1S9W	P78358	Cytosol	180		1S9W; X-ray; 2.20 A; C=157-165.	X-RAY DIFFRACTION	2004-09-28	Crystal Structure Analysis of NY-ESO-1 epitope, SLLMWITQC, in complex with HLA-A2	IMMUNE SYSTEM
1Z83	P00568	Cytosol	194		1Z83; X-ray; 1.90 A; A/B/C=1-193.	X-RAY DIFFRACTION	2005-04-26	Crystal structure of human AK1A in complex with AP5A	TRANSFERASE
2BO9	Q9BS40	Cytosol	222		2BO9; X-ray; 1.60 A; B/D=1-222.	X-RAY DIFFRACTION	2005-04-15	Human carboxypeptidase A4 in complex with human latexin.	HYDROLASE
4WB9	P00352	Cytosol	501		4WB9; X-ray; 2.07 A; A=1-501.	X-RAY DIFFRACTION	2014-12-10	Human ALDH1A1 complexed with NADH	OXIDOREDUCTASE
2HXP	Q99956	Cytosol	384		2HXP; X-ray; 1.83 A; A=201-345.	X-RAY DIFFRACTION	2006-08-22	Crystal Structure of the human phosphatase (DUSP9)	HYDROLASE
1CB5	Q13867	Cytosol	455		1CB5; X-ray; 2.59 A; A/B/C=2-454.	X-RAY DIFFRACTION	2000-03-01	HUMAN BLEOMYCIN HYDROLASE.	HYDROLASE
1GSD	P08263	Cytosol	222		1GSD; X-ray; 2.50 A; A/B/C/D=2-222.	X-RAY DIFFRACTION	1995-09-15	GLUTATHIONE TRANSFERASE A1-1 IN UNLIGANDED FORM	TRANSFERASE (GLUTATHIONE)
1WXT	Q8TE67	Cytosol	593		1WXT; NMR; -; A=453-507.	SOLUTION NMR	2005-08-01	Solution structure of the SH3 domain of human hypothetical protein FLJ21522	STRUCTURAL GENOMICS, UNKNOWN FUNCTION
2DLP	Q96JP2	Cytosol	1530		2DLP; NMR; -; A=1424-1495.	SOLUTION NMR	2006-10-20	Solution structure of the SH3 domain of human KIAA1783 protein	STRUCTURAL PROTEIN
5XJV	Q6B8I1	Cytosol	188		5XJV; X-ray; 1.69 A; A/B=1-185.	X-RAY DIFFRACTION	2018-04-11	Two intermediate states of conformation switch in dual specificity phosphatase 13a	HYDROLASE
1AGN	P40394	Cytosol	386		1AGN; X-ray; 3.00 A; A/B/C/D=14-386.	X-RAY DIFFRACTION	1997-03-12	X-RAY STRUCTURE OF HUMAN SIGMA ALCOHOL DEHYDROGENASE	OXIDOREDUCTASE
1IPB	P06730	Cytosol	217		1IPB; X-ray; 2.00 A; A=1-217.	X-RAY DIFFRACTION	2002-05-08	CRYSTAL STRUCTURE OF EUKARYOTIC INITIATION FACTOR 4E COMPLEXED WITH 7-METHYL GPPPA	RNA BINDING PROTEIN
5MPO	O96033	Cytosol	88		5MPO; X-ray; 2.43 A; A/B=7-88.	X-RAY DIFFRACTION	2016-12-28	Crystal structure of human molybdopterin synthase complex	TRANSFERASE
6ARH	Q9BXD5	Cytosol	320		6ARH; X-ray; 1.60 A; A/B/C/D=1-320.	X-RAY DIFFRACTION	2018-08-22	Crystal structure of Human NAL at a resolution of 1.6 Angstrom	LYASE
1LN1	Q9UKL6	Cytosol	214		1LN1; X-ray; 2.40 A; A=1-214.	X-RAY DIFFRACTION	2002-06-26	Crystal Structure of Human Phosphatidylcholine Transfer Protein in Complex with Dilinoleoylphosphatidylcholine	LIPID BINDING PROTEIN
1F9E	Q14790	Cytosol	479		1F9E; X-ray; 2.90 A; A/C/E/G/I/K=222-374, B/D/F/H/J/L=390-478.	X-RAY DIFFRACTION	2001-07-10	CASPASE-8 SPECIFICITY PROBED AT SUBSITE S4: CRYSTAL STRUCTURE OF THE CASPASE-8-Z-DEVD-CHO	HYDROLASE/HYDROLASE INHIBITOR
1IUR	Q9NZJ4	Cytosol	4579		1IUR; NMR; -; A=4306-4380.	SOLUTION NMR	2003-10-07	DnaJ domain of human KIAA0730 protein	STRUCTURAL GENOMICS, UNKNOWN FUNCTION
2COP	Q9BR61	Cytosol	282		2COP; NMR; -; A=42-137.	SOLUTION NMR	2005-11-18	Solution structure of RSGI RUH-040, an ACBP domain from human cDNA	LIPID BINDING PROTEIN
2CHL	Q9Y6M4	Cytosol	447		2CHL; X-ray; 1.95 A; A=35-362.	X-RAY DIFFRACTION	2006-03-22	Structure of casein kinase 1 gamma 3	TRANSFERASE
6ITU	Q9UBP9	Cytosol	304		6ITU; X-ray; 2.17 A; A=1-168.	X-RAY DIFFRACTION	2019-08-14	Crystal Structure of the GULP1 PTB domain-APP peptide complex	PROTEIN BINDING
3NO8	Q9BX70	Cytosol	525		3NO8; X-ray; 2.20 A; A/B=361-525.	X-RAY DIFFRACTION	2010-08-25	Crystal structure of the PHR domain from human BTBD2 Protein	ISOMERASE REGULATOR
4WZX	Q6PHR2	Cytosol	472		4WZX; X-ray; 1.39 A; A=359-449.	X-RAY DIFFRACTION	2015-06-03	ULK3 regulates cytokinetic abscission by phosphorylating ESCRT-III proteins	CELL CYCLE
1IQ3	Q8NFH8	Cytosol	660		1IQ3; NMR; -; A=265-367.	SOLUTION NMR	2001-06-27	SOLUTION STRUCTURE OF THE EPS15 HOMOLOGY DOMAIN OF A HUMAN POB1	ENDOCYTOSIS/EXOCYTOSIS
1ALD	P04075	Cytosol	364		1ALD; X-ray; 2.00 A; A=2-364.	X-RAY DIFFRACTION	1992-01-15	ACTIVITY AND SPECIFICITY OF HUMAN ALDOLASES	LYASE (ALDEHYDE)
2MA6	Q5XPI4	Cytosol	1314		2MA6; NMR; -; A=1247-1304.	SOLUTION NMR	2013-07-31	Solution NMR Structure of the RING finger domain from the Kip1 ubiquitination-promoting E3 complex protein 1 (KPC1/RNF123) from Homo sapiens, Northeast Structural Genomics Consortium (NESG) Target HR8700A	LIGASE
1LJR	P0CG30	Cytosol	244		1LJR; X-ray; 3.20 A; A/B=1-244.	X-RAY DIFFRACTION	1999-03-23	GLUTATHIONE TRANSFERASE (HGST T2-2) FROM HUMAN	TRANSFERASE
1LPJ	Q96R05	Cytosol	134		1LPJ; X-ray; 2.00 A; A=2-134.	X-RAY DIFFRACTION	2003-01-14	Human cRBP IV	TRANSPORT PROTEIN
1QR2	P16083	Cytosol	231		1QR2; X-ray; 2.10 A; A/B=2-231.	X-RAY DIFFRACTION	1999-08-18	HUMAN QUINONE REDUCTASE TYPE 2	OXIDOREDUCTASE
1WGM	Q14139	Cytosol	1066		1WGM; NMR; -; A=977-1061.	SOLUTION NMR	2004-11-28	Solution structure of the U-box in human ubiquitin conjugation factor E4A	PROTEIN BINDING
2LX7	O60861	Cytosol	476		2LX7; NMR; -; A=1-60.	SOLUTION NMR	2012-10-10	Solution NMR structure of SH3 domain of growth arrest-specific protein 7 (GAS7) (fragment 1-60) from Homo sapiens, Northeast Structural Genomics Consortium (NESG) Target HR8574A	PROTEIN BINDING
2C3N	P30711	Cytosol	240		2C3N; X-ray; 1.50 A; A/B/C/D=2-240.	X-RAY DIFFRACTION	2005-11-30	Human glutathione-S-transferase T1-1, apo form	TRANSFERASE
2CCQ	Q96IV0	Cytosol	654		2CCQ; X-ray; 1.60 A; A=11-109.	X-RAY DIFFRACTION	2006-06-28	The PUB domain functions as a p97 binding module in human peptide N-glycanase.	GLYCOPROTEIN
1CA4	Q12933	Cytosol	501		1CA4; X-ray; 2.20 A; A/B/C/D/E/F=334-501.	X-RAY DIFFRACTION	1999-04-12	STRUCTURE OF TNF RECEPTOR ASSOCIATED FACTOR 2 (TRAF2)	TNF SIGNALING
1X6B	Q5VV41	Cytosol	709		1X6B; NMR; -; A=622-687.	SOLUTION NMR	2005-11-17	Solution structures of the SH3 domain of human rho guanine exchange factor (GEF) 16	SIGNALING PROTEIN
4MPF	P0CG29	Cytosol	244		4MPF; X-ray; 2.10 A; A/B=1-244.	X-RAY DIFFRACTION	2013-09-25	Crystal structure of human glutathione transferase theta-2, complex with inorganic phosphate, GSH free, target EFI-507257	TRANSFERASE
1GW6	P09960	Cytosol	611		1GW6; X-ray; 2.20 A; A=2-611.	X-RAY DIFFRACTION	2003-03-06	STRUCTURE OF LEUKOTRIENE A4 HYDROLASE D375N MUTANT	HYDROLASE
1N7F	Q13136	Cytosol	1202		1N7F; X-ray; 1.80 A; C/D=1195-1202.	X-RAY DIFFRACTION	2003-08-12	Crystal structure of the sixth PDZ domain of GRIP1 in complex with liprin C-terminal peptide	PROTEIN BINDING
2DMY	Q96SI9	Cytosol	672		2DMY; NMR; -; A=378-461.	SOLUTION NMR	2006-10-24	Solution structure of DSRM domain in Spermatid perinuclear RNA-bind protein	RNA BINDING PROTEIN
1WMA	P16152	Cytosol	277		1WMA; X-ray; 1.24 A; A=2-277.	X-RAY DIFFRACTION	2005-04-26	Crystal structure of human CBR1 in complex with Hydroxy-PP	OXIDOREDUCTASE
1LJ2	Q04637	Cytosol	1599		1LJ2; X-ray; 2.38 A; C/D=172-199.	X-RAY DIFFRACTION	2002-07-05	Recognition of eIF4G by Rotavirus NSP3 reveals a basis for mRNA circularization	Viral protein/ translation
1X2K	Q92882	Cytosol	214		1X2K; NMR; -; A=15-69.	SOLUTION NMR	2005-10-25	Solution Structure of the SH3 Domain of Human osteoclast stimulating factor 1 (OSTF1)	SIGNALING PROTEIN
1Z6Z	P35270	Cytosol	261		1Z6Z; X-ray; 2.50 A; A/B/C/D/E/F=5-261.	X-RAY DIFFRACTION	2005-04-05	Crystal Structure of Human Sepiapterin Reductase in complex with NADP+	OXIDOREDUCTASE
5EP6	Q9H6S1	Cytosol	392		5EP6; X-ray; 1.45 A; A/C=215-255.	X-RAY DIFFRACTION	2016-09-28	The crystal structure of NAP1 in complex with TBK1	PROTEIN BINDING/TRANSFERASE
1DO5	O14618	Cytosol	274		1DO5; X-ray; 2.75 A; A/B/C/D=84-237.	X-RAY DIFFRACTION	2000-12-18	HUMAN COPPER CHAPERONE FOR SUPEROXIDE DISMUTASE DOMAIN II	CHAPERONE
3L4G	Q9Y285	Cytosol	508		3L4G; X-ray; 3.30 A; A/C/E/G/I/K/M/O=1-508.	X-RAY DIFFRACTION	2010-03-09	Crystal structure of Homo Sapiens cytoplasmic Phenylalanyl-tRNA synthetase	LIGASE
5K7B	A8MW95	Cytosol	431		5K7B; X-ray; 2.30 A; A/B/C/D=158-250.	X-RAY DIFFRACTION	2017-03-08	Beclin 2 CCD homodimer	APOPTOSIS
3KUJ	Q8IYD1	Cytosol	628		3KUJ; X-ray; 1.40 A; B=59-73.	X-RAY DIFFRACTION	2010-05-12	Crystal structure of C-terminal domain of PABPC1 in complex with binding region of eRF3a	PROTEIN BINDING
2ESL	P45877	Cytosol	212		2ESL; X-ray; 1.90 A; A/B/C/D/E/F=24-212.	X-RAY DIFFRACTION	2005-12-13	Human Cyclophilin C in Complex with Cyclosporin A	ISOMERASE/IMMUNOSUPPRESSANT
1I0Z	P07195	Cytosol	334		1I0Z; X-ray; 2.10 A; A/B=2-334.	X-RAY DIFFRACTION	2001-03-28	HUMAN HEART L-LACTATE DEHYDROGENASE H CHAIN, TERNARY COMPLEX WITH NADH AND OXAMATE	OXIDOREDUCTASE
1HNA	P28161	Cytosol	218		1HNA; X-ray; 1.85 A; A=2-218.	X-RAY DIFFRACTION	1994-01-31	CRYSTAL STRUCTURE OF HUMAN CLASS MU GLUTATHIONE TRANSFERASE GSTM2-2: EFFECTS OF LATTICE PACKING ON CONFORMATIONAL HETEROGENEITY	TRANSFERASE(GLUTATHIONE)
2JUF	Q8IWT3	Cytosol	2517		2JUF; NMR; -; A=366-466.	SOLUTION NMR	2007-10-16	NMR solution structure of PARC CPH Domain. NESG Target HR3443B/SGC-Toronto	GENE REGULATION
4B90	Q9BPU6	Cytosol	564		4B90; X-ray; 2.20 A; A/B=1-564.	X-RAY DIFFRACTION	2013-02-13	Crystal structure of WT human CRMP-5	SIGNALING PROTEIN
2G30	Q5SW96	Cytosol	308		2G30; X-ray; 1.60 A; P=252-267.	X-RAY DIFFRACTION	2006-03-14	beta appendage of AP2 complexed with ARH peptide	ENDOCYTOSIS/EXOCYTOSIS
1I1N	P22061	Cytosol	227		1I1N; X-ray; 1.50 A; A=2-227.	X-RAY DIFFRACTION	2002-03-13	HUMAN PROTEIN L-ISOASPARTATE O-METHYLTRANSFERASE WITH S-ADENOSYL HOMOCYSTEINE	TRANSFERASE
1G3M	P49888	Cytosol	294		1G3M; X-ray; 1.70 A; A/B=1-294.	X-RAY DIFFRACTION	2003-07-22	CRYSTAL STRUCTURE OF HUMAN ESTROGEN SULFOTRANSFERASE IN COMPLEX WITH IN-ACTIVE COFACTOR PAP AND 3,5,3',5'-TETRACHLORO-BIPHENYL-4,4'-DIOL	TRANSFERASE
2WUT	P02689	Cytosol	132		2WUT; X-ray; 1.85 A; A=1-132.	X-RAY DIFFRACTION	2010-05-12	Crystal structure of human myelin protein P2 in complex with palmitate	TRANSPORT
2CT2	Q13049	Cytosol	653		2CT2; NMR; -; A=10-84.	SOLUTION NMR	2005-11-23	Solution Structure of the RING domain of the Tripartite motif protein 32	LIGASE
1A4Y	P13489	Cytosol	461		1A4Y; X-ray; 2.00 A; A/D=2-461.	X-RAY DIFFRACTION	1998-10-14	RIBONUCLEASE INHIBITOR-ANGIOGENIN COMPLEX	COMPLEX (INHIBITOR/NUCLEASE)
2FYT	O60678	Cytosol	531		2FYT; X-ray; 2.00 A; A=211-531.	X-RAY DIFFRACTION	2006-03-14	Human HMT1 hnRNP methyltransferase-like 3 (S. cerevisiae) protein	TRANSFERASE
1TDI	Q16772	Cytosol	222		1TDI; X-ray; 2.40 A; A/B=1-222.	X-RAY DIFFRACTION	2005-01-18	Crystal Structure of hGSTA3-3 in Complex with Glutathione	TRANSFERASE
2YT7	O96018	Cytosol	575		2YT7; NMR; -; A=390-483.	SOLUTION NMR	2008-04-15	Solution structure of the PDZ domain of Amyloid beta A4 precursor protein-binding family A member 3	PROTEIN TRANSPORT
1GGL	P82980	Cytosol	135		1GGL; X-ray; 2.31 A; A/B=2-134.	X-RAY DIFFRACTION	2001-03-07	HUMAN CELLULAR RETINOL BINDING PROTEIN III	TRANSPORT PROTEIN
4NAW	Q9NT62	Cytosol	314		4NAW; X-ray; 2.20 A; D/H/L/P=140-170.	X-RAY DIFFRACTION	2013-11-06	Crystal Structure of Human ATG12~ATG5-ATG16N in complex with a fragment of ATG3	PROTEIN TRANSPORT/LIGASE
4BTJ	Q5TCY1	Cytosol	1321		4BTJ; X-ray; 2.16 A; A/B=1-313.	X-RAY DIFFRACTION	2013-09-25	TTBK1 in complex with ATP	TRANSFERASE
6IF2	Q8N2Y8	Cytosol	1516		6IF2; X-ray; 2.40 A; A=983-1181.	X-RAY DIFFRACTION	2019-04-03	Complex structure of Rab35 and its effector RUSC2	ENDOCYTOSIS
2CPQ	P51114	Cytosol	621		2CPQ; NMR; -; A=212-289.	SOLUTION NMR	2005-11-19	Solution structure of the N-terminal KH domain of human FXR1	RNA BINDING PROTEIN
4IZ5	Q15121	Cytosol	130		4IZ5; X-ray; 3.19 A; E/F/G/H=1-130.	X-RAY DIFFRACTION	2013-04-10	Structure of the complex between ERK2 phosphomimetic mutant and PEA-15	TRANSFERASE
1FQ3	P10144	Cytosol	247		1FQ3; X-ray; 3.10 A; A/B=21-247.	X-RAY DIFFRACTION	2001-01-31	CRYSTAL STRUCTURE OF HUMAN GRANZYME B	HYDROLASE
2BW0	O75891	Cytosol	902		2BW0; X-ray; 1.70 A; A=1-307.	X-RAY DIFFRACTION	2005-07-08	Crystal Structure of the hydrolase domain of Human 10-Formyltetrahydrofolate 2 dehydrogenase	OXIDOREDUCTASE
3WUS	Q8IUX4	Cytosol	373		3WUS; X-ray; 2.54 A; A/B=187-373.	X-RAY DIFFRACTION	2015-06-24	Crystal Structure of the Vif-Binding Domain of Human APOBEC3F	HYDROLASE
2IQJ	Q8WU79	Cytosol	429		2IQJ; X-ray; 1.90 A; A/B=1-132.	X-RAY DIFFRACTION	2006-10-24	Crystal structure of the GAP domain of SMAP1L (LOC64744) stromal membrane-associated protein 1-like	PROTEIN TRANSPORT
2VNA	Q8N8N7	Cytosol	351		2VNA; X-ray; 2.17 A; A=1-349.	X-RAY DIFFRACTION	2009-02-17	Structure of Human Zinc-binding Alcohol Dehydrogenase 1 (ZADH1)	OXIDOREDUCTASE
2HRB	O75828	Cytosol	277		2HRB; X-ray; 1.90 A; A=6-277.	X-RAY DIFFRACTION	2006-08-08	Crystal Structure of human Carbonyl Reductase 3, complexed with NADP+	OXIDOREDUCTASE
1KSO	P33764	Cytosol	101		1KSO; X-ray; 1.70 A; A/B=1-101.	X-RAY DIFFRACTION	2002-07-31	CRYSTAL STRUCTURE OF APO S100A3	METAL BINDING PROTEIN
2D9P	Q9H361	Cytosol	631		2D9P; NMR; -; A=286-375.	SOLUTION NMR	2006-06-12	Solution structure of RNA binding domain 4 in Polyadenylation binding protein 3	RNA BINDING PROTEIN
1FDQ	O15540	Cytosol	132		1FDQ; X-ray; 2.10 A; A/B=2-132.	X-RAY DIFFRACTION	2001-07-25	CRYSTAL STRUCTURE OF HUMAN BRAIN FATTY ACID BINDING PROTEIN	LIPID BINDING PROTEIN
1YLA	P61086	Cytosol	200		1YLA; X-ray; 2.40 A; A/B=1-200.	X-RAY DIFFRACTION	2005-02-01	Ubiquitin-conjugating enzyme E2-25 kDa (Huntington interacting protein 2)	LIGASE
2K2M	Q8TE68	Cytosol	723		2K2M; NMR; -; A=481-536.	SOLUTION NMR	2009-02-17	Structural Basis of PxxDY Motif Recognition in SH3 Binding	SIGNALING PROTEIN
1HDO	P30043	Cytosol	206		1HDO; X-ray; 1.15 A; A=2-205.	X-RAY DIFFRACTION	2001-02-28	Human biliverdin IX beta reductase: NADP complex	BILIVERDIN-IX BETA REDUCTASE
2B3H	P53582	Cytosol	386		2B3H; X-ray; 1.10 A; A=81-384.	X-RAY DIFFRACTION	2005-11-22	Crystal structure of Human Methionine Aminopeptidase Type I with a third cobalt in the active site	HYDROLASE
3WP0	Q6P1M3	Cytosol	1020		3WP0; X-ray; 2.04 A; B=640-654.	X-RAY DIFFRACTION	2014-03-19	Crystal structure of Dlg GK in complex with a phosphor-Lgl2 peptide	PEPTIDE BINDING PROTEIN
2I99	Q14894	Cytosol	314		2I99; X-ray; 2.60 A; A/B=2-313.	X-RAY DIFFRACTION	2007-02-27	Crystal structure of human Mu_crystallin at 2.6 Angstrom	OXIDOREDUCTASE
4PCW	P20930	Cytosol	4061		4PCW; X-ray; 2.20 A; A/B/C/D=1-92.	X-RAY DIFFRACTION	2015-04-01	Crystal Structure of the N-terminal Domain of Human Profilaggrin at 2.2 A Resolution	METAL BINDING PROTEIN
1YDE	Q9BPX1	Cytosol	270		1YDE; X-ray; 2.40 A; A/B/C/D/E/F/G/H/I/J/K/L/M/N/O/P=1-270.	X-RAY DIFFRACTION	2005-01-18	Crystal Structure of Human Retinal Short-Chain Dehydrogenase/Reductase 3	OXIDOREDUCTASE
4FQN	Q9BSQ5	Cytosol	444		4FQN; X-ray; 1.90 A; A/B/C/D=283-379.	X-RAY DIFFRACTION	2012-12-19	Crystal structure of the CCM2 C-terminal Harmonin Homology Domain (HHD)	PROTEIN BINDING
2LKN	O00170	Cytosol	330		2LKN; NMR; -; A=2-166.	SOLUTION NMR	2012-10-17	Solution structure of the PPIase domain of human aryl-hydrocarbon receptor-interacting protein (AIP)	PROTEIN BINDING
1DPT	P30046	Cytosol	118		1DPT; X-ray; 1.54 A; A/B/C=2-118.	X-RAY DIFFRACTION	1999-03-30	D-DOPACHROME TAUTOMERASE	CYTOKINE
2KRB	P55884	Cytosol	814		2KRB; NMR; -; A=184-264.	SOLUTION NMR	2010-01-05	Solution structure of EIF3B-RRM bound to EIF3J peptide	TRANSLATION
3NY1	Q8IWV7	Cytosol	1749		3NY1; X-ray; 2.08 A; A/B=97-168.	X-RAY DIFFRACTION	2010-08-11	Structure of the ubr-box of the UBR1 ubiquitin ligase	LIGASE
2AK5	Q13191	Cytosol	982		2AK5; X-ray; 1.85 A; D=904-911.	X-RAY DIFFRACTION	2005-10-11	beta PIX-SH3 complexed with a Cbl-b peptide	ENDOCYTOSIS/EXOCYTOSIS
4GTU	Q03013	Cytosol	218		4GTU; X-ray; 3.30 A; A/B/C/D/E/F/G/H=2-218.	X-RAY DIFFRACTION	2000-01-14	LIGAND-FREE HOMODIMERIC HUMAN GLUTATHIONE S-TRANSFERASE M4-4	TRANSFERASE
3QYB	O60343	Cytosol	1298		3QYB; X-ray; 3.50 A; A=874-1170.	X-RAY DIFFRACTION	2011-03-23	X-ray Crystal Structure of Human TBC1D4 (AS160) RabGAP domain	HYDROLASE ACTIVATOR
6A0E	Q96AB6	Cytosol	310		6A0E; X-ray; 1.95 A; A/B=1-310.	X-RAY DIFFRACTION	2019-12-11	Crystal structure of human protein N-terminal asparagine amidohydrolase (NTAN1)	HYDROLASE
2CLP	O95154	Cytosol	331		2CLP; X-ray; 3.00 A; A/B/C/D/E/F/G/H/I/J/K=8-331.	X-RAY DIFFRACTION	2006-05-12	Crystal structure of human aflatoxin B1 aldehyde reductase member 3	OXIDOREDUCTASE
2LV6	Q9H1R3	Cytosol	596		2LV6; Other; -; B=566-591.	SOLUTION SCATTERING	2013-02-20	The complex between Ca-Calmodulin and skeletal muscle myosin light chain kinase from combination of NMR and aqueous and contrast-matched SAXS data	METAL BINDING PROTEIN/TRANSFERASE
1KZZ	Q92844	Cytosol	425		1KZZ; X-ray; 3.50 A; B=177-187.	X-RAY DIFFRACTION	2002-04-10	DOWNSTREAM REGULATOR TANK BINDS TO THE CD40 RECOGNITION SITE ON TRAF3	SIGNALING PROTEIN
1JPH	P06132	Cytosol	367		1JPH; X-ray; 2.10 A; A=1-367.	X-RAY DIFFRACTION	2001-12-19	Ile260Thr mutant of Human UroD, human uroporphyrinogen III decarboxylase	LYASE
1BZY	P00492	Cytosol	218		1BZY; X-ray; 2.00 A; A/B/C/D=2-218.	X-RAY DIFFRACTION	1999-06-22	HUMAN HGPRTASE WITH TRANSITION STATE INHIBITOR	PHOSPHORIBOSYLTRANSFERASE
1GTU	P09488	Cytosol	218		1GTU; X-ray; 2.68 A; A/B/C/D=2-218.	X-RAY DIFFRACTION	1999-02-02	LIGAND-FREE HUMAN GLUTATHIONE S-TRANSFERASE M1A-1A	TRANSFERASE
2FVV	O95989	Cytosol	172		2FVV; X-ray; 1.25 A; A=1-172.	X-RAY DIFFRACTION	2006-03-11	Human Diphosphoinositol polyphosphate phosphohydrolase 1	HYDROLASE
4YHJ	P32298	Cytosol	578		4YHJ; X-ray; 2.60 A; A/B=1-578.	X-RAY DIFFRACTION	2015-07-08	Structure and Function of the Hypertension Variant A486V of G Protein-coupled Receptor Kinase 4 (GRK4)	TRANSFERASE
1FW1	O43708	Cytosol	216		1FW1; X-ray; 1.90 A; A=1-216.	X-RAY DIFFRACTION	2001-09-26	Glutathione transferase zeta/maleylacetoacetate isomerase	ISOMERASE/TRANSFERASE
2ABJ	P54687	Cytosol	386		2ABJ; X-ray; 2.20 A; A/D/G/J=21-386.	X-RAY DIFFRACTION	2006-06-27	Crystal structure of human branched chain amino acid transaminase in a complex with an inhibitor, C16H10N2O4F3SCl, and pyridoxal 5' phosphate.	TRANSFERASE
1OIP	P49638	Cytosol	278		1OIP; X-ray; 1.95 A; A=1-278.	X-RAY DIFFRACTION	2004-01-14	The Molecular Basis of Vitamin E Retention: Structure of Human Alpha-Tocopherol Transfer Protein	TRANSPORT
4M6R	Q96GX9	Cytosol	242		4M6R; X-ray; 2.00 A; A/B/C/D=20-242.	X-RAY DIFFRACTION	2014-01-29	Structural and biochemical basis for the inhibition of cell death by APIP, a methionine salvage enzyme	LYASE
2AG5	Q9BUT1	Cytosol	245		2AG5; X-ray; 1.84 A; A/B/C/D=1-245.	X-RAY DIFFRACTION	2005-08-09	Crystal Structure of Human DHRS6	OXIDOREDUCTASE
4LEC	Q8WXB1	Cytosol	218		4LEC; X-ray; 2.28 A; A/B=8-218.	X-RAY DIFFRACTION	2013-07-17	Human Methyltransferase-Like Protein 21A	TRANSFERASE
1P0R	Q9BZL1	Cytosol	73		1P0R; NMR; -; A=1-73.	SOLUTION NMR	2003-10-28	Solution Structure of UBL5 a human Ubiquitin-Like Protein	PROTEIN BINDING
5M9N	Q9BXT4	Cytosol	1180		5M9N; X-ray; 1.95 A; A/B=460-679.	X-RAY DIFFRACTION	2016-11-16	Crystal structure of human TDRD1 extended Tudor domain in complex with a symmetrically dimethylated E2F peptide	STRUCTURAL PROTEIN
1Z93	P07451	Cytosol	260		1Z93; X-ray; 2.10 A; A=1-260.	X-RAY DIFFRACTION	2005-08-09	Human Carbonic Anhydrase III:Structural and Kinetic study of Catalysis and Proton Transfer.	LYASE
1WFQ	O75534	Cytosol	798		1WFQ; NMR; -; A=15-90.	SOLUTION NMR	2004-11-26	Solution structure of the first cold-shock domain of the human KIAA0885 protein (UNR protein)	RNA BINDING PROTEIN
2PLA	Q8N335	Cytosol	351		2PLA; X-ray; 2.51 A; A/B=1-349.	X-RAY DIFFRACTION	2007-05-01	Crystal structure of human glycerol-3-phosphate dehydrogenase 1-like protein	OXIDOREDUCTASE
2FVL	P17516	Cytosol	323		2FVL; X-ray; 2.40 A; A/B/C=1-323.	X-RAY DIFFRACTION	2006-02-21	Crystal structure of human 3-alpha hydroxysteroid/dihydrodiol dehydrogenase (AKR1C4) complexed with NADP+	OXIDOREDUCTASE
1WGL	Q9H0E2	Cytosol	274		1WGL; NMR; -; A=229-274.	SOLUTION NMR	2004-11-28	Solution Structure of CUE domain in the C-terminal of Human Toll-interacting Protein (Tollip)	IMMUNE SYSTEM
2L5C	Q96J94	Cytosol	861		2L5C; NMR; -; A=266-399.	SOLUTION NMR	2011-04-20	Solution structures of human PIWI-like 1 PAZ domain	RNA BINDING PROTEIN
6NR8	Q99832	Cytosol	543		6NR8; EM; 7.80 A; G/O=12-525.	ELECTRON MICROSCOPY	2019-06-19	hTRiC-hPFD Class6	CHAPERONE
1EJF	Q15185	Cytosol	160		1EJF; X-ray; 2.49 A; A/B=1-125.	X-RAY DIFFRACTION	2000-06-19	CRYSTAL STRUCTURE OF THE HUMAN CO-CHAPERONE P23	CHAPERONE
2HE3	P18283	Cytosol	190		2HE3; X-ray; 2.10 A; A=4-188.	X-RAY DIFFRACTION	2006-07-25	Crystal structure of the selenocysteine to cysteine mutant of human glutathionine peroxidase 2 (GPX2)	OXIDOREDUCTASE
1P5J	P20132	Cytosol	328		1P5J; X-ray; 2.50 A; A=1-328.	X-RAY DIFFRACTION	2004-06-01	Crystal Structure Analysis of Human Serine Dehydratase	LYASE
2DAI	Q9BSL1	Cytosol	405		2DAI; NMR; -; A=172-241.	SOLUTION NMR	2006-06-14	Solution Structure of the First UBA Domain in the Human Ubiquitin Associated Domain Containing 1 (UBADC1)	STRUCTURAL GENOMICS, UNKNOWN FUNCTION
2A14	O95050	Cytosol	263		2A14; X-ray; 1.70 A; A=1-263.	X-RAY DIFFRACTION	2005-06-28	Crystal Structure of Human Indolethylamine N-methyltransferase with SAH	TRANSFERASE
3PTH	Q92615	Cytosol	738		3PTH; X-ray; 1.70 A; B=55-69.	X-RAY DIFFRACTION	2011-12-21	The PABC1 MLLE domain bound to the variant PAM2 motif of LARP4B	RNA BINDING PROTEIN
3BUR	P51857	Cytosol	326		3BUR; X-ray; 1.62 A; A/B=1-326.	X-RAY DIFFRACTION	2008-04-01	Crystal structure of Delta(4)-3-ketosteroid 5-beta-reductase in complex with NADP and TESTOSTERONE. RESOLUTION: 1.62 A.	OXIDOREDUCTASE
4Y2E	Q16829	Cytosol	419		4Y2E; X-ray; 1.67 A; A/B/C/D=240-388.	X-RAY DIFFRACTION	2015-06-03	Crystal structure of the catalytic domain of human dual-specificity phosphatase 7 (C232S)	HYDROLASE
1FPZ	Q16667	Cytosol	212		1FPZ; X-ray; 2.00 A; A/B/C/D/E/F=1-212.	X-RAY DIFFRACTION	2001-05-09	CRYSTAL STRUCTURE ANALYSIS OF KINASE ASSOCIATED PHOSPHATASE (KAP) WITH A SUBSTITUTION OF THE CATALYTIC SITE CYSTEINE (CYS140) TO A SERINE	HYDROLASE
2M5H	Q9H5X1	Cytosol	160		2M5H; NMR; -; A=28-160.	SOLUTION NMR	2013-09-25	NMR structure note: solution structure of monomeric human FAM96A	IMMUNE SYSTEM
2VC8	Q96F86	Cytosol	508		2VC8; X-ray; 1.31 A; A=1-82.	X-RAY DIFFRACTION	2007-10-16	Crystal structure of the LSm domain of human EDC3 (enhancer of decapping 3)	PROTEIN BINDING
1HZM	Q16828	Cytosol	381		1HZM; NMR; -; A=1-154.	SOLUTION NMR	2002-01-25	STRUCTURE OF ERK2 BINDING DOMAIN OF MAPK PHOSPHATASE MKP-3: STRUCTURAL INSIGHTS INTO MKP-3 ACTIVATION BY ERK2	HYDROLASE
1AZM	P00915	Cytosol	261		1AZM; X-ray; 2.00 A; A=2-261.	X-RAY DIFFRACTION	1994-04-30	DRUG-PROTEIN INTERACTIONS: STRUCTURE OF SULFONAMIDE DRUG COMPLEXED WITH HUMAN CARBONIC ANHYDRASE I	LYASE(OXO-ACID)
2CAR	Q9BY32	Cytosol	194		2CAR; X-ray; 1.09 A; A/B=1-194.	X-RAY DIFFRACTION	2006-01-04	Crystal Structure Of Human Inosine Triphosphatase	HYDROLASE
1BJ4	P34896	Cytosol	483		1BJ4; X-ray; 2.65 A; A=11-480.	X-RAY DIFFRACTION	1999-08-16	RECOMBINANT SERINE HYDROXYMETHYLTRANSFERASE (HUMAN)	TRANSFERASE
2ATV	Q96A58	Cytosol	199		2ATV; X-ray; 1.90 A; A=1-174.	X-RAY DIFFRACTION	2005-10-18	The crystal structure of human RERG in the GDP bound state	SIGNALING PROTEIN
4H2D	Q9UHB4	Cytosol	597		4H2D; X-ray; 1.80 A; A/B=1-161.	X-RAY DIFFRACTION	2013-04-17	Crystal structure of NDOR1	OXIDOREDUCTASE
2DKP	Q9HAU0	Cytosol	1116		2DKP; NMR; -; A=157-271.	SOLUTION NMR	2006-10-13	Solution structure of the PH domain of pleckstrin homology domain-containing protein family A member 5 from human	SIGNALING PROTEIN
1MRQ	Q04828	Cytosol	323		1MRQ; X-ray; 1.59 A; A=2-323.	X-RAY DIFFRACTION	2003-09-30	Crystal structure of human 20alpha-HSD in ternary complex with NADP and 20alpha-hydroxy-progesterone	OXIDOREDUCTASE
1H8B	P35609	Cytosol	894		1H8B; NMR; -; A=822-894.	SOLUTION NMR	2001-08-30	EF-hands 3,4 from alpha-actinin / Z-repeat 7 from titin	STRUCTURAL PROTEIN
1O5T	P23381	Cytosol	471		1O5T; X-ray; 2.50 A; A=94-471.	X-RAY DIFFRACTION	2004-07-06	Crystal structure of the aminoacylation catalytic fragment of human tryptophanyl-tRNA synthetase	LIGASE
2XSX	P13929	Cytosol	434		2XSX; X-ray; 1.70 A; A/B=1-434.	X-RAY DIFFRACTION	2010-11-10	Crystal structure of human beta enolase ENOB	LYASE
2DLV	Q9NS28	Cytosol	235		2DLV; NMR; -; A=76-202.	SOLUTION NMR	2007-04-17	Solution structure of the RGS domain of human regulator of G-protein signaling 18	SIGNALING PROTEIN
1BD9	P30086	Cytosol	187		1BD9; X-ray; 2.05 A; A/B=1-187.	X-RAY DIFFRACTION	1998-09-16	HUMAN PHOSPHATIDYLETHANOLAMINE BINDING PROTEIN	LIPID BINDING PROTEIN
2R15	P52179	Cytosol	1685		2R15; X-ray; 2.24 A; A/B=1459-1667.	X-RAY DIFFRACTION	2008-01-29	Crystal structure of the myomesin domains 12 and 13	CONTRACTILE PROTEIN
5SYN	O95372	Cytosol	231		5SYN; X-ray; 1.64 A; A/B/C/D=1-231.	X-RAY DIFFRACTION	2016-10-26	Cocrystal structure of the human acyl protein thioesterase 2 with an isoform-selective inhibitor, ML349	hydrolase/hydrolase inhibitor
2V3S	O95747	Cytosol	527		2V3S; X-ray; 1.70 A; A/B=433-527.	X-RAY DIFFRACTION	2007-07-03	Structural insights into the recognition of substrates and activators by the OSR1 kinase	TRANSFERASE
3HL2	Q9HD40	Cytosol	501		3HL2; X-ray; 2.81 A; A/B/C/D=1-501.	X-RAY DIFFRACTION	2009-10-06	The crystal structure of the human SepSecS-tRNASec complex	TRANSFERASE
2E9L	Q9H227	Cytosol	469		2E9L; X-ray; 1.60 A; A=1-469.	X-RAY DIFFRACTION	2007-09-11	Crystal Structure of human Cytosolic Neutral beta-Glycosylceramidase (Klotho-related Prote:KLrP) complex with Glucose and fatty acids	HYDROLASE
1RY0	P42330	Cytosol	323		1RY0; X-ray; 1.69 A; A/B=1-323.	X-RAY DIFFRACTION	2004-11-02	Structure of prostaglandin F synthase with prostaglandin D2	OXIDOREDUCTASE
3CTZ	Q9NQW7	Cytosol	623		3CTZ; X-ray; 1.60 A; A=1-623.	X-RAY DIFFRACTION	2008-05-27	Structure of human cytosolic X-prolyl aminopeptidase	HYDROLASE
1VYH	P68402	Cytosol	229		1VYH; X-ray; 3.40 A; A/B/E/F/I/J/M/N/Q/R=1-229.	X-RAY DIFFRACTION	2005-05-26	PAF-AH Holoenzyme: Lis1/Alfa2	HYDROLASE
5A6R	Q8N5Z5	Cytosol	321		5A6R; X-ray; 2.85 A; A/B/C/D/E=20-131.	X-RAY DIFFRACTION	2015-11-04	Crystal structure of the BTB domain of human KCTD17	HYDROLASE
3U0V	Q5VWZ2	Cytosol	237		3U0V; X-ray; 1.72 A; A=1-237.	X-RAY DIFFRACTION	2011-11-16	Crystal Structure Analysis of human LYPLAL1	HYDROLASE
2JKV	P52209	Cytosol	483		2JKV; X-ray; 2.53 A; A/B/C/D/E/F=1-483.	X-RAY DIFFRACTION	2009-09-01	Structure of human Phosphogluconate Dehydrogenase in complex with NADPH at 2.53A	OXIDOREDUCTASE
1EEM	P78417	Cytosol	241		1EEM; X-ray; 2.00 A; A=1-241.	X-RAY DIFFRACTION	2000-08-11	GLUTATHIONE TRANSFERASE FROM HOMO SAPIENS	TRANSFERASE
1JGN	Q9BPZ3	Cytosol	127		1JGN; NMR; -; B=106-127.	SOLUTION NMR	2003-06-24	Solution structure of the C-terminal PABC domain of human poly(A)-binding protein in complex with the peptide from Paip2	RNA BINDING PROTEIN
4F14	O76041	Cytosol	1014		4F14; X-ray; 1.20 A; A=955-1014.	X-RAY DIFFRACTION	2012-06-20	Structure of the SH3 domain of human nebulette in complex with a peptide of XIRP2	ACTIN-BINDING PROTEIN/PEPTIDE
1WOU	Q9BRA2	Cytosol	123		1WOU; X-ray; 1.80 A; A=1-123.	X-RAY DIFFRACTION	2004-09-14	Crystal Structure of human Trp14	ELECTRON TRANSPORT
3FQW	Q9Y4H2	Cytosol	1338		3FQW; X-ray; 1.93 A; C=1097-1105.	X-RAY DIFFRACTION	2009-03-03	Phosphorylation of self-peptides alters Human Leukocyte Antigen Class I-restricted antigen presentation and generates tumor specific epitopes	IMMUNE SYSTEM
1G5W	P05413	Cytosol	133		1G5W; NMR; -; A=2-133.	SOLUTION NMR	2001-03-07	SOLUTION STRUCTURE OF HUMAN HEART-TYPE FATTY ACID BINDING PROTEIN	LIPID BINDING PROTEIN
1YB5	Q08257	Cytosol	329		1YB5; X-ray; 1.85 A; A/B=1-329.	X-RAY DIFFRACTION	2004-12-28	Crystal structure of human Zeta-Crystallin with bound NADP	OXIDOREDUCTASE
2PFR	P11245	Cytosol	290		2PFR; X-ray; 1.92 A; A/B=2-290.	X-RAY DIFFRACTION	2007-05-15	Human N-acetyltransferase 2	TRANSFERASE
1I10	P00338	Cytosol	332		1I10; X-ray; 2.30 A; A/B/C/D/E/F/G/H=2-332.	X-RAY DIFFRACTION	2001-03-28	HUMAN MUSCLE L-LACTATE DEHYDROGENASE M CHAIN, TERNARY COMPLEX WITH NADH AND OXAMATE	OXIDOREDUCTASE
1AM4	Q07960	Cytosol	439		1AM4; X-ray; 2.70 A; A/B/C=233-431.	X-RAY DIFFRACTION	1998-07-15	COMPLEX BETWEEN CDC42HS.GMPPNP AND P50 RHOGAP (H. SAPIENS)	COMPLEX (GTPASE-ACTIVATING/GTP-BINDING)
2GDZ	P15428	Cytosol	266		2GDZ; X-ray; 1.65 A; A=3-256.	X-RAY DIFFRACTION	2006-04-04	Crystal structure of 15-hydroxyprostaglandin dehydrogenase type1, complexed with NAD+	OXIDOREDUCTASE
3OMH	O75563	Cytosol	359		3OMH; X-ray; 2.90 A; E/F/G/H=71-79.	X-RAY DIFFRACTION	2011-06-29	Crystal structure of PTPN22 in complex with SKAP-HOM pTyr75 peptide	HYDROLASE
2VSV	Q8IUC4	Cytosol	686		2VSV; X-ray; 1.82 A; A/B=514-595.	X-RAY DIFFRACTION	2008-07-15	Crystal structure of the PDZ domain of human rhophilin-2	PROTEIN BINDING
4URJ	Q86UY5	Cytosol	434		4URJ; X-ray; 2.68 A; A/B/C/D=122-304.	X-RAY DIFFRACTION	2014-10-01	Crystal structure of human BJ-TSA-9	UNKNOWN FUNCTION
1W09	Q9NZD4	Cytosol	102		1W09; NMR; -; A=3-94.	SOLUTION NMR	2004-06-10	Solution structure of the cis form of the human alpha-hemoglobin stabilizing protein (AHSP)	CHAPERONE
3F3S	Q9Y2S2	Cytosol	319		3F3S; X-ray; 2.00 A; A/B=6-316.	X-RAY DIFFRACTION	2008-11-25	The Crystal Structure of Human Lambda-Crystallin, CRYL1	STRUCTURAL PROTEIN
3II0	P17174	Cytosol	413		3II0; X-ray; 2.05 A; A/B/C/D=14-412.	X-RAY DIFFRACTION	2009-08-11	Crystal structure of human Glutamate oxaloacetate transaminase 1 (GOT1)	TRANSFERASE
4AP8	O96007	Cytosol	188		4AP8; X-ray; 2.78 A; A/B/C/D=38-172.	X-RAY DIFFRACTION	2012-08-29	Crystal structure of human Molybdopterin synthase catalytic subunit (MOCS2B)	TRANSFERASE
1Q7L	Q03154	Cytosol	408		1Q7L; X-ray; 1.40 A; A/C=1-198, B/D=321-408.	X-RAY DIFFRACTION	2004-01-20	Zn-binding domain of the T347G mutant of human aminoacylase-I	HYDROLASE
3T54	O43314	Cytosol	1243		3T54; X-ray; 1.90 A; A=37-366.	X-RAY DIFFRACTION	2011-12-07	Crystal structure of the catalytic domain of human diphosphoinositol pentakisphosphate kinase 2 (PPIP5K2) in complex with ATP and Cadmium	TRANSFERASE
3ZNV	Q96BN8	Cytosol	352		3ZNV; X-ray; 1.30 A; A=80-352.	X-RAY DIFFRACTION	2013-06-26	Crystal structure of the OTU domain of OTULIN at 1.3 Angstroms.	HYDROLASE
2KW1	Q9NVQ4	Cytosol	179		2KW1; NMR; -; A=91-179.	SOLUTION NMR	2011-04-13	Solution structure of CTD	APOPTOSIS
3O7X	Q8TC59	Cytosol	973		3O7X; X-ray; 2.92 A; A/B/C/D=387-525.	X-RAY DIFFRACTION	2011-01-12	Crystal structure of human Hili PAZ domain	RNA BINDING PROTEIN
1AWB	P29218	Cytosol	277		1AWB; X-ray; 2.50 A; A/B=2-277.	X-RAY DIFFRACTION	1998-01-14	HUMAN MYO-INOSITOL MONOPHOSPHATASE IN COMPLEX WITH D-INOSITOL-1-PHOSPHATE AND CALCIUM	HYDROLASE
5HP5	Q9ULC6	Cytosol	663		5HP5; X-ray; 3.20 A; A/B=1-663.	X-RAY DIFFRACTION	2016-07-27	Srtucture of human peptidylarginine deiminase type I (PAD1)	HYDROLASE
1W80	O43426	Cytosol	1573		1W80; X-ray; 1.90 A; P=1477-1488, Q=1458-1469.	X-RAY DIFFRACTION	2004-10-27	Crystal structure of the alpha-adaptin appendage domain, from the AP2 adaptor complex, bound to 2 peptides from Synaptojanin170	ENDOCYTOSIS/EXOCYTOSIS
6L8U	Q7Z5W3	Cytosol	292		6L8U; X-ray; 2.92 A; A/B/C/D=14-284.	X-RAY DIFFRACTION	2019-12-25	Crystal structure of human BCDIN3D in complex with SAH	TRANSFERASE
1CC0	P52565	Cytosol	204		1CC0; X-ray; 5.00 A; E/F=1-204.	X-RAY DIFFRACTION	2000-01-07	CRYSTAL STRUCTURE OF THE RHOA.GDP-RHOGDI COMPLEX	SIGNALING PROTEIN
2COF	Q8N4X5	Cytosol	818		2COF; NMR; -; A=354-447.	SOLUTION NMR	2005-11-17	Solution structure of the C-terminal PH domain of hypothetical protein KIAA1914 from human	STRUCTURAL GENOMICS, UNKNOWN FUNCTION
3GGE	Q8TF65	Cytosol	315		3GGE; X-ray; 2.60 A; A/B/C=112-200.	X-RAY DIFFRACTION	2009-03-24	Crystal structure of the PDZ domain of PDZ domain-containing protein GIPC2	PROTEIN BINDING
4OMT	P08237	Cytosol	780		4OMT; X-ray; 6.00 A; A=1-780.	X-RAY DIFFRACTION	2014-05-14	Crystal structure of human muscle phosphofructokinase (dissociated homodimer)	TRANSFERASE
2Y96	Q68J44	Cytosol	220		2Y96; X-ray; 2.38 A; A/B=2-220.	X-RAY DIFFRACTION	2011-04-27	Structure of human dual-specificity phosphatase 27	HYDROLASE
2Z5F	O43704	Cytosol	296		2Z5F; X-ray; 2.10 A; A/B=1-296.	X-RAY DIFFRACTION	2007-08-14	Human sulfotransferase Sult1b1 in complex with PAP	TRANSFERASE
1W4R	P04183	Cytosol	234		1W4R; X-ray; 1.83 A; A/B/C/D/E/F/G/H=15-194.	X-RAY DIFFRACTION	2005-02-01	Structure of a type II thymidine kinase with bound dTTP	TRANSFERASE
1XWW	P24666	Cytosol	158		1XWW; X-ray; 1.63 A; A=2-158.	X-RAY DIFFRACTION	2005-11-01	Crystal Structure of Human B-form Low Molecular Weight Phosphotyrosyl Phosphatase at 1.6 Angstrom Resolution	HYDROLASE
1H3H	Q13094	Cytosol	533		1H3H; NMR; -; B=232-241.	SOLUTION NMR	2003-03-06	Structural Basis for Specific Recognition of an RxxK-containing SLP-76 peptide by the Gads C-terminal SH3 domain	PROTEIN BINDING
4AQI	Q86SG5	Cytosol	101		4AQI; X-ray; 1.70 A; A=1-101.	X-RAY DIFFRACTION	2012-10-17	Structure of human S100A15 bound to zinc and calcium	METAL BINDING PROTEIN
6F9W	Q8ND56	Cytosol	463		6F9W; X-ray; 2.62 A; A=1-84.	X-RAY DIFFRACTION	2018-03-21	Crystal structure of the LSM domain of LSM14 in complex with a C-terminal peptide of 4E-T	RNA
1WER	P20936	Cytosol	1047		1WER; X-ray; 1.60 A; A=714-1047.	X-RAY DIFFRACTION	1997-12-31	RAS-GTPASE-ACTIVATING DOMAIN OF HUMAN P120GAP	GTPASE ACTIVATION
2DIX	O75569	Cytosol	313		2DIX; NMR; -; A=33-103.	SOLUTION NMR	2006-09-30	Solution structure of the DSRM domain of Protein activator of the interferon-induced protein kinase	RNA BINDING PROTEIN
1DEH	P00325	Cytosol	375		1DEH; X-ray; 2.20 A; A/B=2-375.	X-RAY DIFFRACTION	1996-03-08	CRYSTALLIZATION OF HUMAN BETA1 ALCOHOL DEHYDROGENASE (15 MG/ML) IN 50 MM SODIUM PHOSPHATE (PH 7.5), 2.0 MM NAD+ AND 1 MM 4-IODOPYRAZOLE AT 25 OC, 13% (W/V) PEG 8000	OXIDOREDUCTASE
2BWJ	Q9Y6K8	Cytosol	562		2BWJ; X-ray; 2.30 A; A/B/C/D/E/F=366-562.	X-RAY DIFFRACTION	2005-07-21	Structure of adenylate kinase 5	TRANSFERASE
2KES	Q9Y6H5	Cytosol	919		2KES; NMR; -; A=512-557.	SOLUTION NMR	2009-02-24	Solution Structure of the Coiled-coil Domain of Synphilin-1	PROTEIN BINDING
3SEI	Q8WXD9	Cytosol	1431		3SEI; X-ray; 2.40 A; A/B=470-605.	X-RAY DIFFRACTION	2011-12-14	Crystal Structure of Caskin1 Tandem SAMs	SIGNALING PROTEIN
2I7D	Q8TCD5	Cytosol	201		2I7D; X-ray; 1.20 A; A/B=3-195.	X-RAY DIFFRACTION	2007-10-30	Structure of Human cytosolic deoxyribonucleotidase in complex with deoxyuridine, AlF4 and Mg2+	HYDROLASE
3L2O	Q9UKT5	Cytosol	387		3L2O; X-ray; 2.80 A; B=55-387.	X-RAY DIFFRACTION	2010-02-23	Structure-Based Mechanism of Dimerization-Dependent Ubiquitination by the SCFFbx4 Ubiquitin Ligase	PROTEIN BINDING/CELL CYCLE
4BOQ	Q5VVQ6	Cytosol	348		4BOQ; X-ray; 1.47 A; A=132-314.	X-RAY DIFFRACTION	2013-07-17	Structure of OTUD2 OTU domain	HYDROLASE
5Z2C	Q96QP1	Cytosol	1244		5Z2C; X-ray; 2.59 A; A/B/C/D/E/F/G/H/I=1-446.	X-RAY DIFFRACTION	2018-08-22	Crystal structure of ALPK-1 N-terminal domain in complex with ADP-heptose	IMMUNE SYSTEM
1IHI	P52895	Cytosol	323		1IHI; X-ray; 3.00 A; A/B=1-323.	X-RAY DIFFRACTION	2001-10-03	Crystal Structure of Human Type III 3-alpha-Hydroxysteroid Dehydrogenase/Bile Acid Binding Protein (AKR1C2) Complexed with NADP+ and Ursodeoxycholate	OXIDOREDUCTASE
2C4P	P51668	Cytosol	147		2C4P; X-ray; 2.35 A; A/B=1-147.	X-RAY DIFFRACTION	2006-11-22	Crystal structure of human ubiquitin-conjugating enzyme UbcH5A	LIGASE
2KE9	Q8WXE0	Cytosol	1202		2KE9; NMR; -; A=284-348.	SOLUTION NMR	2010-02-02	NMR solution structure of the CASKIN SH3 domain	PROTEIN BINDING
1UW4	Q9HAU5	Cytosol	1272		1UW4; X-ray; 1.95 A; B/D=768-1015.	X-RAY DIFFRACTION	2004-03-11	The structural basis of the interaction between nonsense mediated decay factors UPF2 and UPF3	RNA BINDING PROTEIN
1E96	P19878	Cytosol	526		1E96; X-ray; 2.40 A; B=1-203.	X-RAY DIFFRACTION	2000-11-17	Structure of the Rac/p67phox complex	SIGNALING PROTEIN
3R90	Q9ULC4	Cytosol	181		3R90; X-ray; 1.70 A; A/B/C/D/E/F/G/H/I/J/K/L=1-181.	X-RAY DIFFRACTION	2011-04-13	Crystal structure of Malignant T cell-amplified sequence 1 protein	RNA BINDING PROTEIN
1X40	Q8WZ64	Cytosol	1704		1X40; NMR; -; A=1-78.	SOLUTION NMR	2005-11-12	Solution structure of the SAM domain of human ARAP2	STRUCTURAL GENOMICS, UNKNOWN FUNCTION
2RCQ	P50120	Cytosol	134		2RCQ; X-ray; 1.20 A; A=2-134.	X-RAY DIFFRACTION	2007-10-02	Crystal structure of human apo Cellular Retinol Binding Protein II (CRBP-II)	RETINOL-BINDING PROTEIN
1KZW	P12104	Cytosol	132		1KZW; NMR; -; A=2-132.	SOLUTION NMR	2003-07-01	Solution structure of Human Intestinal Fatty acid binding protein	LIPID BINDING PROTEIN
1D4A	P15559	Cytosol	274		1D4A; X-ray; 1.70 A; A/B/C/D=2-274.	X-RAY DIFFRACTION	1999-10-15	CRYSTAL STRUCTURE OF HUMAN NAD[P]H-QUINONE OXIDOREDUCTASE AT 1.7 A RESOLUTION	OXIDOREDUCTASE
2F73	P07148	Cytosol	127		2F73; X-ray; 2.50 A; A/B/C/D/E/F/G/H=1-127.	X-RAY DIFFRACTION	2005-12-13	Crystal structure of human fatty acid binding protein 1 (FABP1)	LIPID BINDING PROTEIN
4U2X	O15131	Cytosol	536		4U2X; X-ray; 3.15 A; D/E/F=329-503.	X-RAY DIFFRACTION	2014-08-13	Ebola virus VP24 in complex with Karyopherin alpha 5 C-terminus	VIRAL PROTEIN
1D1Z	O60880	Cytosol	128		1D1Z; X-ray; 1.40 A; A/B/C/D=1-104.	X-RAY DIFFRACTION	1999-10-13	CRYSTAL STRUCTURE OF THE XLP PROTEIN SAP	GENE REGULATION
1ZXA	Q13976	Cytosol	671		1ZXA; NMR; -; A/B=2-59.	SOLUTION NMR	2005-09-13	Solution Structure of the Coiled-Coil Domain of cGMP-dependent Protein Kinase Ia	TRANSFERASE
4A60	Q0Z7S8	Cytosol	132		4A60; X-ray; 1.53 A; A=1-132.	X-RAY DIFFRACTION	2011-11-09	Crystal structure of human testis-specific fatty acid binding protein 9 (FABP9)	TRANSPORT PROTEIN
2EPD	P98171	Cytosol	946		2EPD; NMR; -; A=746-814.	SOLUTION NMR	2007-10-02	Solution structure of SH3 domain in Rho-GTPase-activating protein 4	PROTEIN BINDING
5NKS	O14531	Cytosol	572		5NKS; X-ray; 1.80 A; A=1-572.	X-RAY DIFFRACTION	2017-11-01	Human Dihydropyrimidinase-related Protein 4 (DPYSL4, CRMP3, ULIP-4)	HYDROLASE
2L6A	P59046	Cytosol	1061		2L6A; NMR; -; A=1-98.	SOLUTION NMR	2011-11-02	Three-dimensional structure of the N-terminal effector PYRIN domain of NLRP12	SIGNALING PROTEIN
3KTR	Q99700	Cytosol	1313		3KTR; X-ray; 1.70 A; B=912-928.	X-RAY DIFFRACTION	2010-02-23	Structural basis of ataxin-2 recognition by poly(A)-binding protein	PROTEIN BINDING
2M9K	Q6ZRY4	Cytosol	209		2M9K; NMR; -; A/B=27-117.	SOLUTION NMR	2014-10-15	RBPMS2-Nter	RNA BINDING PROTEIN
1IBX	O00273	Cytosol	331		1IBX; NMR; -; B=11-100.	SOLUTION NMR	2001-05-02	NMR STRUCTURE OF DFF40 AND DFF45 N-TERMINAL DOMAIN COMPLEX	HYDROLASE/HYDROLASE INHIBITOR
2EL8	Q9UGK3	Cytosol	403		2EL8; NMR; -; A=137-247.	SOLUTION NMR	2007-10-02	Solution structure of the human STAP2 SH2 domain	SIGNALING PROTEIN
3IHW	Q96P47	Cytosol	875		3IHW; X-ray; 1.92 A; A=90-255.	X-RAY DIFFRACTION	2009-08-11	Crystal structure of the Ras-like domain of CENTG3	SIGNALING PROTEIN
1LS6	P50225	Cytosol	295		1LS6; X-ray; 1.90 A; A=1-295.	X-RAY DIFFRACTION	2003-08-05	Human SULT1A1 complexed with PAP and p-Nitrophenol	TRANSFERASE
2AI6	Q9NRX4	Cytosol	125		2AI6; NMR; -; A=1-125.	SOLUTION NMR	2006-10-17	Solution structure of human phosphohistidine phosphatase 1	HYDROLASE
5NKP	Q9BYP7	Cytosol	1800		5NKP; X-ray; 2.80 A; C/D=537-547.	X-RAY DIFFRACTION	2017-05-03	Crystal structure of the human KLHL3 Kelch domain in complex with a WNK3 peptide	TRANSFERASE
2D9I	Q86UW6	Cytosol	1770		2D9I; NMR; -; A=1688-1770.	SOLUTION NMR	2006-06-09	Solution structure of the SMR domain of NEDD4-binding protein 2	APOPTOSIS
2N7Z	O43353	Cytosol	540		2N7Z; NMR; -; A=434-539.	SOLUTION NMR	2015-12-23	Solution structure of RIP2 CARD	TRANSFERASE
1M6H	P11766	Cytosol	374		1M6H; X-ray; 2.00 A; A/B=2-374.	X-RAY DIFFRACTION	2002-07-26	Human glutathione-dependent formaldehyde dehydrogenase	OXIDOREDUCTASE
2L0P	P23297	Cytosol	94		2L0P; NMR; -; A/B=1-94.	SOLUTION NMR	2011-04-20	Solution structure of human apo-S100A1 protein by NMR spectroscopy	Calcium binding protein
2EKX	P51813	Cytosol	675		2EKX; NMR; -; A=291-393.	SOLUTION NMR	2007-10-02	Solution structure of the human BMX SH2 domain	SIGNALING PROTEIN
6AKK	Q9BRV8	Cytosol	207		6AKK; X-ray; 1.50 A; A/B=72-121.	X-RAY DIFFRACTION	2019-01-16	Crystal structure of the second Coiled-coil domain of SIKE1	PROTEIN BINDING
3B76	Q8TBB1	Cytosol	728		3B76; X-ray; 1.75 A; A/B=504-594.	X-RAY DIFFRACTION	2007-11-13	Crystal structure of the third PDZ domain of human ligand-of-numb protein-X (LNX1) in complex with the C-terminal peptide from the coxsackievirus and adenovirus receptor	LIGASE
1IYH	O60760	Cytosol	199		1IYH; X-ray; 1.70 A; A/B/C/D=2-199.	X-RAY DIFFRACTION	2003-04-08	Crystal structure of hematopoietic prostaglandin D synthase	ISOMERASE
3B6R	P12277	Cytosol	381		3B6R; X-ray; 2.00 A; A/B=1-381.	X-RAY DIFFRACTION	2008-11-04	Crystal structure of Human Brain-type Creatine Kinase	TRANSFERASE
4EFO	Q9UHD2	Cytosol	729		4EFO; X-ray; 1.77 A; A/B=302-383.	X-RAY DIFFRACTION	2012-06-27	Crystal structure of the ubiquitin-like domain of human TBK1	TRANSFERASE
6BEV	Q8NFU3	Cytosol	115		6BEV; X-ray; 1.04 A; A/B=1-115.	X-RAY DIFFRACTION	2018-01-24	Human Single Domain Sulfurtranferase TSTD1	TRANSFERASE
2DL0	O94885	Cytosol	1247		2DL0; NMR; -; A=1164-1247.	SOLUTION NMR	2006-10-14	Solution structure of the SAM-domain of the SAM and SH3 domain containing protein 1	SIGNALING PROTEIN
1SNZ	Q96C23	Cytosol	342		1SNZ; X-ray; 2.20 A; A/B=1-342.	X-RAY DIFFRACTION	2004-03-30	Crystal structure of apo human galactose mutarotase	ISOMERASE
1NSI	P35228	Cytosol	1153		1NSI; X-ray; 2.55 A; A/B/C/D=74-504.	X-RAY DIFFRACTION	2000-01-07	HUMAN INDUCIBLE NITRIC OXIDE SYNTHASE, ZN-BOUND, L-ARG COMPLEX	OXIDOREDUCTASE
1TTN	Q8WUN7	Cytosol	234		1TTN; NMR; -; A=129-234.	SOLUTION NMR	2005-07-05	Solution structure of the ubiquitin-like domain of human DC-UBP from dendritic cells	SIGNALING PROTEIN
1V6G	Q6H8Q1	Cytosol	611		1V6G; NMR; -; A=73-140.	SOLUTION NMR	2004-06-01	Solution Structure of the LIM Domain of the Human Actin Binding LIM Protein 2	METAL BINDING PROTEIN
6GFA	Q92598	Cytosol	858		6GFA; X-ray; 2.00 A; A=1-380.	X-RAY DIFFRACTION	2019-05-08	Structure of Nucleotide binding domain of HSP110, ATP and Mg2+ complexed	CHAPERONE
1NE7	P46926	Cytosol	289		1NE7; X-ray; 1.75 A; A/B/C/D/E/F=1-289.	X-RAY DIFFRACTION	2003-09-23	HUMAN GLUCOSAMINE-6-PHOSPHATE DEAMINASE ISOMERASE AT 1.75 A RESOLUTION COMPLEXED WITH N-ACETYL-GLUCOSAMINE-6-PHOSPHATE AND 2-DEOXY-2-AMINO-GLUCITOL-6-PHOSPHATE	HYDROLASE
2F8A	P07203	Cytosol	203		2F8A; X-ray; 1.50 A; A/B=14-198.	X-RAY DIFFRACTION	2005-12-13	Crystal structure of the selenocysteine to glycine mutant of human glutathione peroxidase 1	OXIDOREDUCTASE
3COS	P08319	Cytosol	380		3COS; X-ray; 2.10 A; A/B/C/D=1-380.	X-RAY DIFFRACTION	2008-04-15	Crystal structure of human class II alcohol dehydrogenase (ADH4) in complex with NAD and Zn	OXIDOREDUCTASE
3MDZ	P43166	Cytosol	264		3MDZ; X-ray; 2.32 A; A=5-262.	X-RAY DIFFRACTION	2010-06-23	Crystal Structure of Human Carbonic Anhydrase VII [isoform 1], CA7	LYASE
1B4Q	P35754	Cytosol	106		1B4Q; NMR; -; A=2-106.	SOLUTION NMR	1999-12-23	Solution structure of human thioltransferase complex with glutathione	OXIDOREDUCTASE
6JX5	O15033	Cytosol	823		6JX5; X-ray; 2.40 A; A/B/C=436-823.	X-RAY DIFFRACTION	2019-12-04	Hect domain of AREL1	APOPTOSIS
1ZSV	Q14914	Cytosol	329		1ZSV; X-ray; 2.30 A; A/B/C/D=4-329.	X-RAY DIFFRACTION	2005-06-21	Crystal structure of human NADP-dependent leukotriene B4 12-hydroxydehydrogenase	OXIDOREDUCTASE
1WPQ	P21695	Cytosol	349		1WPQ; X-ray; 2.50 A; A/B=1-349.	X-RAY DIFFRACTION	2006-04-11	Ternary Complex Of Glycerol 3-phosphate Dehydrogenase 1 with NAD and dihydroxyactone	OXIDOREDUCTASE
1WWT	P26639	Cytosol	723		1WWT; NMR; -; A=79-153.	SOLUTION NMR	2005-07-18	Solution structure of the TGS domain from human threonyl-tRNA synthetase	LIGASE
1ZUO	Q8WVN8	Cytosol	375		1ZUO; X-ray; 1.80 A; A/B=197-363.	X-RAY DIFFRACTION	2005-07-05	Structure of Human Ubiquitin-Conjugating Enzyme (UBCi) Involved in Embryo Attachment and Implantation	LIGASE
1J3T	Q9NZM3	Cytosol	1697		1J3T; NMR; -; A=898-958.	SOLUTION NMR	2004-06-15	Solution structure of the second SH3 domain of human intersectin 2 (KIAA1256)	ENDOCYTOSIS/EXOCYTOSIS
5JW7	Q9BRZ2	Cytosol	755		5JW7; X-ray; 2.85 A; B=1-93.	X-RAY DIFFRACTION	2017-02-15	Crystal structure of SopA-Trim56 complex	LIGASE
3SZA	P30838	Cytosol	453		3SZA; X-ray; 1.48 A; A/B=1-453.	X-RAY DIFFRACTION	2011-11-02	Crystal structure of human ALDH3A1 - apo form	OXIDOREDUCTASE
1DS6	P15153	Cytosol	192		1DS6; X-ray; 2.35 A; A=1-192.	X-RAY DIFFRACTION	2000-07-12	CRYSTAL STRUCTURE OF A RAC-RHOGDI COMPLEX	SIGNALING PROTEIN
2QK9	O60930	Cytosol	286		2QK9; X-ray; 2.55 A; A=136-286.	X-RAY DIFFRACTION	2007-11-13	Human RNase H catalytic domain mutant D210N in complex with 18-mer RNA/DNA hybrid	HYDROLASE/DNA/RNA
1HTI	P60174	Cytosol	249		1HTI; X-ray; 2.80 A; A/B=2-249.	X-RAY DIFFRACTION	1995-01-26	CRYSTAL STRUCTURE OF RECOMBINANT HUMAN TRIOSEPHOSPHATE ISOMERASE AT 2.8 ANGSTROMS RESOLUTION. TRIOSEPHOSPHATE ISOMERASE RELATED HUMAN GENETIC DISORDERS AND COMPARISON WITH THE TRYPANOSOMAL ENZYME	ISOMERASE(INTRAMOLECULAR OXIDOREDUCTASE)
1YA5	O15273	Cytosol	167		1YA5; X-ray; 2.44 A; T=1-90.	X-RAY DIFFRACTION	2005-12-20	Crystal structure of the titin domains z1z2 in complex with telethonin	STRUCTURAL PROTEIN
1E8O	P37108	Cytosol	136		1E8O; X-ray; 3.20 A; B/D=2-107.	X-RAY DIFFRACTION	2000-11-08	Core of the Alu domain of the mammalian SRP	ALU RIBONUCLEOPROTEIN PARTICLE
1X59	P12081	Cytosol	509		1X59; NMR; -; A=1-60.	SOLUTION NMR	2005-11-15	Solution structures of the WHEP-TRS domain of human histidyl-tRNA synthetase	PROTEIN BINDING
2HW5	P30084	Mitochondria	290		2HW5; X-ray; 2.55 A; A/B/C/D/E/F=28-290.	X-RAY DIFFRACTION	2006-08-22	The crystal structure of human enoyl-coenzyme A (CoA) hydratase short chain 1, ECHS1	LYASE
5LCI	Q9Y3E2	Mitochondria	137		5LCI; NMR; -; A=21-137.	SOLUTION NMR	2016-08-31	Solution structure of BOLA1 from Homo sapiens	PROTEIN BINDING
6O58	Q9H4I9	Mitochondria	107	65-84;	6O58; EM; 3.80 A; B/D/F/H/J/L/N/P=1-107.	ELECTRON MICROSCOPY	2019-05-22	Human MCU-EMRE complex, dimer of channel	TRANSPORT PROTEIN
1QK1	P12532	Mitochondria	417		1QK1; X-ray; 2.70 A; A/B/C/D/E/F/G/H=39-417.	X-RAY DIFFRACTION	2000-04-11	CRYSTAL STRUCTURE OF HUMAN UBIQUITOUS MITOCHONDRIAL CREATINE KINASE	TRANSFERASE (CREATINE KINASE)
4INC	Q9BX68	Mitochondria	163		4INC; X-ray; 1.19 A; A/B=37-163.	X-RAY DIFFRACTION	2013-05-22	Human Histidine Triad Nucleotide Binding Protein 2	HYDROLASE
6NLQ	Q5JTZ9	Mitochondria	985		6NLQ; X-ray; 1.15 A; A/B/C/D=873-985.	X-RAY DIFFRACTION	2020-01-15	Human Mitochondrial Alanyl-tRNA Synthetase C-terminal domain	LIGASE
6KDE	O43837	Mitochondria	385		6KDE; X-ray; 3.00 A; B/D=35-374.	X-RAY DIFFRACTION	2019-09-25	Crystal structure of the alpha beta heterodimer of human IDH3 in complex with Ca(2+)	OXIDOREDUCTASE
2E7G	Q8N0V3	Mitochondria	343		2E7G; NMR; -; A=86-201.	SOLUTION NMR	2007-07-10	Solution structure of putative ribosome-binding factor A (RbfA) from human mutochondrial precursor	STRUCTURAL GENOMICS, UNKNOWN FUNCTION
1EGC	P11310	Mitochondria	421		1EGC; X-ray; 2.60 A; A/B/C/D=26-421.	X-RAY DIFFRACTION	1997-11-12	STRUCTURE OF T255E, E376G MUTANT OF HUMAN MEDIUM CHAIN ACYL-COA DEHYDROGENASE COMPLEXED WITH OCTANOYL-COA	ELECTRON TRANSFER
1S3A	O43678	Mitochondria	99		1S3A; NMR; -; A=1-99.	SOLUTION NMR	2005-01-25	NMR Solution Structure of Subunit B8 from Human NADH-Ubiquinone Oxidoreductase Complex I (CI-B8)	OXIDOREDUCTASE
1PQ3	P78540	Mitochondria	354		1PQ3; X-ray; 2.70 A; A/B/C/D/E/F=24-329.	X-RAY DIFFRACTION	2003-08-12	Human Arginase II: Crystal Structure and Physiological Role in Male and Female Sexual Arousal	HYDROLASE
2VIG	P16219	Mitochondria	412		2VIG; X-ray; 1.90 A; A/B/C/D/E/F/G/H=30-412.	X-RAY DIFFRACTION	2007-12-25	Crystal structure of human short-chain acyl CoA dehydrogenase	OXIDOREDUCTASE
3M66	Q96E29	Mitochondria	417		3M66; X-ray; 1.60 A; A=148-417.	X-RAY DIFFRACTION	2010-05-05	Crystal structure of human Mitochondrial Transcription Termination Factor 3	TRANSCRIPTION
4N5X	Q6NUK1	Mitochondria	477	198-215;253-272;296-309;346-365;389-406;446-465;	4N5X; X-ray; 2.10 A; A=1-193.	X-RAY DIFFRACTION	2013-12-18	Crystal structure of N-terminal calmodulin-like Calcium sensor of human mitochondrial ATP-Mg/Pi carrier SCaMC1	CALCIUM-BINDING PROTEIN
4CGY	Q13472	Mitochondria	1001		4CGY; X-ray; 2.85 A; A=2-753.	X-RAY DIFFRACTION	2014-02-12	Crystal structure of the human topoisomerase III alpha-RMI1 complex	DNA REPLICATION/ISOMERASE
1ZZA	O75324	Mitochondria	88	11-31;	1ZZA; NMR; -; A=1-88.	SOLUTION NMR	2005-12-20	Solution NMR Structure of the Membrane Protein Stannin	MEMBRANE PROTEIN
2BSK	P62072	Mitochondria	90		2BSK; X-ray; 3.30 A; B/D/F=1-90.	X-RAY DIFFRACTION	2006-01-04	Crystal structure of the TIM9 Tim10 hexameric complex	PROTEIN TRANSPORT
1SG4	P42126	Mitochondria	302		1SG4; X-ray; 1.30 A; A/B/C=43-302.	X-RAY DIFFRACTION	2005-01-18	Crystal structure of human mitochondrial delta3-delta2-enoyl-CoA isomerase	ISOMERASE
1HRK	P22830	Mitochondria	423		1HRK; X-ray; 2.00 A; A/B=65-423.	X-RAY DIFFRACTION	2001-06-22	CRYSTAL STRUCTURE OF HUMAN FERROCHELATASE	LYASE
1GBN	P04181	Mitochondria	439		1GBN; X-ray; 2.30 A; A/B/C=38-439.	X-RAY DIFFRACTION	1998-06-03	HUMAN ORNITHINE AMINOTRANSFERASE COMPLEXED WITH THE NEUROTOXIN GABACULINE	TRANSFERASE
1EFV	P13804	Mitochondria	333		1EFV; X-ray; 2.10 A; A=20-333.	X-RAY DIFFRACTION	1997-12-03	THREE-DIMENSIONAL STRUCTURE OF HUMAN ELECTRON TRANSFER FLAVOPROTEIN TO 2.1 A RESOLUTION	ELECTRON TRANSPORT
2M04	Q9BXH1	Mitochondria	193		2M04; NMR; -; B=130-154.	SOLUTION NMR	2013-01-30	Solution structure of BCL-xL in complex with PUMA BH3 peptide	Apoptosis/PROTEIN BINDING
2LOS	Q9P0S9	Mitochondria	112	7-27;32-52;62-82;88-108;	2LOS; NMR; -; A=1-112.	SOLUTION NMR	2012-05-23	Backbone structure of human membrane protein TMEM14C	MEMBRANE PROTEIN
1MK3	Q92843	Mitochondria	193		1MK3; NMR; -; A=2-171.	SOLUTION NMR	2003-06-03	SOLUTION STRUCTURE OF HUMAN BCL-W PROTEIN	APOPTOSIS
2W8N	P51649	Mitochondria	535		2W8N; X-ray; 2.00 A; A=49-535.	X-RAY DIFFRACTION	2009-06-09	The crystal structure of the oxidized form of human SSADH	OXIDOREDUCTASE
6AVJ	P0C7P0	Mitochondria	127		6AVJ; X-ray; 1.90 A; A/B/C=36-127.	X-RAY DIFFRACTION	2017-12-20	Crystal structure of human Mitochondrial inner NEET protein (MiNT)/CISD3	METAL BINDING PROTEIN
1WSR	P48728	Mitochondria	403		1WSR; X-ray; 2.00 A; A/B=29-403.	X-RAY DIFFRACTION	2005-08-16	Crystal Structure of Human T-protein of Glycine Cleavage System	TRANSFERASE
2CQM	Q9NRX2	Mitochondria	175		2CQM; NMR; -; A=28-136.	SOLUTION NMR	2005-11-20	Solution structure of the mitochondrial ribosomal protein L17 isolog	TRANSLATION
1BXL	Q16611	Mitochondria	211	188-205;	1BXL; NMR; -; B=72-87.	SOLUTION NMR	1997-10-29	STRUCTURE OF BCL-XL/BAK PEPTIDE COMPLEX, NMR, MINIMIZED AVERAGE STRUCTURE	COMPLEX (APOPTOSIS/PEPTIDE)
2ENO	P57105	Mitochondria	145	118-138;	2ENO; NMR; -; A=1-107.	SOLUTION NMR	2007-10-02	Solution structure of the PDZ domain from human Synaptojanin 2 binding protein	ENDOCYTOSIS
1R03	Q8N4E7	Mitochondria	242		1R03; X-ray; 1.70 A; A=61-242.	X-RAY DIFFRACTION	2004-06-29	crystal structure of a human mitochondrial ferritin	METAL BINDING PROTEIN
3RMU	Q96PE7	Mitochondria	176		3RMU; X-ray; 1.80 A; A/B/C/D=45-176.	X-RAY DIFFRACTION	2011-05-11	Crystal structure of human Methylmalonyl-CoA epimerase, MCEE	ISOMERASE
2LQT	Q9BUK0	Mitochondria	85		2LQT; NMR; -; A=1-85.	SOLUTION NMR	2012-10-24	Solution structure of CHCHD7	UNKNOWN FUNCTION
6GEU	Q5T440	Mitochondria	356		6GEU; X-ray; 1.55 A; A=43-356.	X-RAY DIFFRACTION	2019-04-03	Crystal structure of the C230A mutant of human IBA57	PROTEIN BINDING
1CW3	P05091	Mitochondria	517		1CW3; X-ray; 2.58 A; A/B/C/D/E/F/G/H=24-517.	X-RAY DIFFRACTION	1999-08-31	HUMAN MITOCHONDRIAL ALDEHYDE DEHYDROGENASE COMPLEXED WITH NAD+ AND MN2+	OXIDOREDUCTASE
2DNW	O14561	Mitochondria	156		2DNW; NMR; -; A=71-156.	SOLUTION NMR	2006-10-26	Solution structure of RSGI RUH-059, an ACP domain of acyl carrier protein, mitochondrial [Precursor] from human cDNA	TRANSPORT PROTEIN
6H9M	Q9GZT6	Mitochondria	254	231-253;	6H9M; X-ray; 2.10 A; A/B/C=43-126.	X-RAY DIFFRACTION	2019-02-13	Coiled-coil domain-containing protein 90B residues 43-125 from Homo sapiens fused to a GCN4 adaptor	MEMBRANE PROTEIN
4JA8	P48735	Mitochondria	452		4JA8; X-ray; 1.55 A; A/B=41-452.	X-RAY DIFFRACTION	2013-04-10	Complex of Mitochondrial Isocitrate Dehydrogenase R140Q Mutant with AGI-6780 Inhibitor	OXIDOREDUCTASE/OXIDOREDUCTASE INHIBITOR
1FEW	Q9NR28	Mitochondria	239		1FEW; X-ray; 2.20 A; A=56-239.	X-RAY DIFFRACTION	2000-09-13	CRYSTAL STRUCTURE OF SMAC/DIABLO	APOPTOSIS
4Z9M	P17540	Mitochondria	419		4Z9M; X-ray; 2.10 A; A/B/C/D/E/F/G/H=27-416.	X-RAY DIFFRACTION	2015-04-22	Crystal structure of human sarcomeric mitochondrial creatine kinase	TRANSFERASE
2VN8	Q8WWV3	Mitochondria	396		2VN8; X-ray; 2.10 A; A/B=45-396.	X-RAY DIFFRACTION	2008-03-18	Crystal structure of human Reticulon 4 interacting protein 1 in complex with NADPH	RECEPTOR INHIBITOR
5OL8	Q96QE5	Mitochondria	360		5OL8; X-ray; 1.90 A; A/B/C/D=51-360.	X-RAY DIFFRACTION	2017-10-18	Structure of human mitochondrial transcription elongation factor (TEFM) C-terminal domain	TRANSCRIPTION
2C2N	Q8IVS2	Mitochondria	390		2C2N; X-ray; 1.55 A; A/B=60-375.	X-RAY DIFFRACTION	2006-01-18	Structure of human mitochondrial malonyltransferase	TRANSFERASE
2CP9	P43897	Mitochondria	325		2CP9; NMR; -; A=45-95.	SOLUTION NMR	2005-11-19	Solution structure of RSGI RUH-042, a UBA domain from human mitochondrial elongation factor Ts	PROTEIN BINDING
2K3J	Q8N4Q1	Mitochondria	142		2K3J; NMR; -; A=1-142.	SOLUTION NMR	2009-02-10	The solution structure of human Mia40	OXIDOREDUCTASE
1GOS	P27338	Mitochondria	520	490-516;	1GOS; X-ray; 3.00 A; A/B=2-520.	X-RAY DIFFRACTION	2001-11-29	Human Monoamine Oxidase B	OXIDOREDUCTASE
6AAX	Q8WVM0	Mitochondria	346		6AAX; X-ray; 2.99 A; A/C=28-346.	X-RAY DIFFRACTION	2019-06-05	Crystal structure of TFB1M and h45 with SAM in homo sapiens	TRANSFERASE/RNA
1MH9	Q9NPB1	Mitochondria	228		1MH9; X-ray; 1.80 A; A=32-228.	X-RAY DIFFRACTION	2002-10-30	Crystal Structure Analysis of deoxyribonucleotidase	HYDROLASE
2WYA	P54868	Mitochondria	508		2WYA; X-ray; 1.70 A; A/B/C/D=51-508.	X-RAY DIFFRACTION	2009-11-24	CRYSTAL STRUCTURE OF HUMAN MITOCHONDRIAL 3-HYDROXY-3-METHYLGLUTARYL- COENZYME A SYNTHASE 2 (HMGCS2)	TRANSFERASE
3V9G	P30038	Mitochondria	563		3V9G; X-ray; 2.50 A; A/B/C/D=18-563.	X-RAY DIFFRACTION	2012-05-02	Crystal structure of human 1-pyrroline-5-carboxylate dehydrogenase	OXIDOREDUCTASE
1RX0	Q9UKU7	Mitochondria	415		1RX0; X-ray; 1.77 A; A/B/C/D=24-415.	X-RAY DIFFRACTION	2004-04-20	Crystal structure of isobutyryl-CoA dehydrogenase complexed with substrate/ligand.	OXIDOREDUCTASE
5UZP	O75390	Mitochondria	466		5UZP; X-ray; 2.29 A; A/B=28-466.	X-RAY DIFFRACTION	2018-03-07	Crystal structure of citrate synthase mutant A348G from homo sapiens	TRANSFERASE
1L1F	P00367	Mitochondria	558		1L1F; X-ray; 2.70 A; A/B/C/D/E/F=54-558.	X-RAY DIFFRACTION	2002-03-06	Structure of human glutamate dehydrogenase-apo form	OXIDOREDUCTASE
5NFJ	Q7L0Y3	Mitochondria	403		5NFJ; X-ray; 1.96 A; A/B/C=203-403.	X-RAY DIFFRACTION	2018-05-16	Crystal structure of the methyltransferase subunit of human mitochondrial Ribonuclease P (MRPP1) bound to S-adenosyl-methionine (SAM)	TRANSFERASE
2YUA	Q96LL9	Mitochondria	226	208-225;	2YUA; NMR; -; A=39-124.	SOLUTION NMR	2007-10-09	Solution structure of the DnaJ domain from human Williams-Beuren syndrome chromosome region 18 protein	CHAPERONE
1ZD8	Q9UIJ7	Mitochondria	227		1ZD8; X-ray; 1.48 A; A=1-227.	X-RAY DIFFRACTION	2005-05-17	Structure of human adenylate kinase 3 like 1	TRANSFERASE
1EI0	P56277	Mitochondria	68		1EI0; NMR; -; A=5-42.	SOLUTION NMR	2001-02-23	NMR STRUCTURE OF THE ALPHA-HELICAL HAIRPIN OF P8MTCP1	CELL CYCLE
1F0Y	Q16836	Mitochondria	314		1F0Y; X-ray; 1.80 A; A/B=13-314.	X-RAY DIFFRACTION	2000-09-01	L-3-HYDROXYACYL-COA DEHYDROGENASE COMPLEXED WITH ACETOACETYL-COA AND NAD+	OXIDOREDUCTASE
3MQP	Q13794	Mitochondria	54		3MQP; X-ray; 2.24 A; B=19-43.	X-RAY DIFFRACTION	2010-06-02	Crystal Structure of human BFL-1 in complex with NOXA BH3 peptide, Northeast Structural Genomics Consortium Target HR2930	APOPTOSIS
4A35	Q7L5Y1	Mitochondria	443		4A35; X-ray; 1.74 A; A=1-440.	X-RAY DIFFRACTION	2011-10-12	Crystal structure of human Mitochondrial enolase superfamily member 1 (ENOSF1)	ISOMERASE
3ZDQ	Q9NRK6	Mitochondria	738	171-191;216-236;313-333;408-428;431-451;	3ZDQ; X-ray; 2.85 A; A=152-738.	X-RAY DIFFRACTION	2013-01-23	STRUCTURE OF THE HUMAN MITOCHONDRIAL ABC TRANSPORTER, ABCB10 (NUCLEOTIDE-FREE FORM)	HYDROLASE
4AH6	Q6PI48	Mitochondria	645		4AH6; X-ray; 3.70 A; A/B/C/D=41-645.	X-RAY DIFFRACTION	2013-01-09	Human mitochondrial aspartyl-tRNA synthetase	LIGASE
2GER	P32322	Mitochondria	319		2GER; X-ray; 3.10 A; A/B/C/D/E=1-319.	X-RAY DIFFRACTION	2006-09-19	Crystal Structure and Oxidative Mechanism of Human Pyrroline-5-carboxylate Reductase	OXIDOREDUCTASE
2XIJ	P22033	Mitochondria	750		2XIJ; X-ray; 1.95 A; A=12-750.	X-RAY DIFFRACTION	2010-09-29	Crystal structure of human methylmalonyl-CoA mutase in complex with adenosylcobalamin	ISOMERASE
3VRJ	P00403	Mitochondria	227	15-45;60-87;	3VRJ; X-ray; 1.90 A; C=46-55.	X-RAY DIFFRACTION	2012-05-30	HLA-B*57:01-LTTKLTNTNI in complex with abacavir	IMMUNE SYSTEM
1UVZ	Q99757	Mitochondria	166		1UVZ; X-ray; 2.01 A; A/B/C/D/E/F=60-166.	X-RAY DIFFRACTION	2005-06-16	structure of human thioredoxin 2	OXIDOREDUCTASE
2RLI	O43819	Mitochondria	266	61-78;	2RLI; NMR; -; A=100-266.	SOLUTION NMR	2007-08-28	Solution structure of Cu(I) human Sco2	METAL TRANSPORT
5XTE	P00156	Mitochondria	380	33-53;77-98;113-133;178-198;226-246;288-308;320-340;347-367;	5XTE; EM; 3.40 A; J/V=2-379.	ELECTRON MICROSCOPY	2017-08-30	Cryo-EM structure of human respiratory complex III (cytochrome bc1 complex)	OXIDOREDUCTASE/ELECTRON TRANSPORT
2AR7	P27144	Mitochondria	223		2AR7; X-ray; 2.15 A; A/B=1-223.	X-RAY DIFFRACTION	2005-12-06	Crystal structure of human adenylate kinase 4, AK4	TRANSFERASE
5KSO	Q8IXI2	Mitochondria	618	593-615;	5KSO; X-ray; 2.25 A; A=411-592.	X-RAY DIFFRACTION	2016-09-21	hMiro1 C-domain GDP-Pi Complex P3121 Crystal Form	HYDROLASE
2DFD	P40926	Mitochondria	338		2DFD; X-ray; 1.90 A; A/B/C/D=20-338.	X-RAY DIFFRACTION	2006-03-28	Crystal Structure of Human Malate Dehydrogenase Type 2	OXIDOREDUCTASE
1DJL	Q13423	Mitochondria	1086	475-493;501-521;527-546;558-578;596-616;622-642;646-666;672-691;702-722;740-760;778-797;801-819;833-853;857-879;	1DJL; X-ray; 2.00 A; A/B=880-1086.	X-RAY DIFFRACTION	2000-12-06	THE CRYSTAL STRUCTURE OF HUMAN TRANSHYDROGENASE DOMAIN III WITH BOUND NADP	OXIDOREDUCTASE
1HZD	Q13825	Mitochondria	339		1HZD; X-ray; 2.20 A; A/B/C/D/E/F=68-339.	X-RAY DIFFRACTION	2001-12-12	CRYSTAL STRUCTURE OF HUMAN AUH PROTEIN, AN RNA-BINDING HOMOLOGUE OF ENOYL-COA HYDRATASE	LYASE
2CQY	P05165	Mitochondria	728		2CQY; NMR; -; A=176-270.	SOLUTION NMR	2005-11-20	Solution structure of B domain from human propionyl-CoA carboxylase alpha subunit	LIGASE
6G2U	P49448	Mitochondria	558		6G2U; X-ray; 2.93 A; A/B/C/D/E/F=54-558.	X-RAY DIFFRACTION	2019-04-10	Crystal structure of the human glutamate dehydrogenase 2 (hGDH2)	OXIDOREDUCTASE
4NXT	Q9NQG6	Mitochondria	463	24-46;	4NXT; X-ray; 2.12 A; A/B/C/D=119-463.	X-RAY DIFFRACTION	2013-12-25	Crystal structure of the cytosolic domain of human MiD51	TRANSFERASE
4AD9	Q53H82	Mitochondria	288		4AD9; X-ray; 2.60 A; A/B/C/D/E/F=1-288.	X-RAY DIFFRACTION	2012-02-01	Crystal structure of human LACTB2.	HYDROLASE
4APO	Q15388	Mitochondria	145	7-24;	4APO; X-ray; 1.90 A; D/E=140-145.	X-RAY DIFFRACTION	2013-01-23	AIP TPR domain in complex with human Tomm20 peptide	SIGNALING PROTEIN/PEPTIDE
3N9Y	P10109	Mitochondria	184		3N9Y; X-ray; 2.10 A; C/D=62-175.	X-RAY DIFFRACTION	2011-06-08	Crystal structure of human CYP11A1 in complex with cholesterol	Oxidoreductase, Electron transport
4Z0V	Q6L8Q7	Mitochondria	609		4Z0V; X-ray; 1.78 A; A=155-609.	X-RAY DIFFRACTION	2015-06-17	The structure of human PDE12 residues 161-609	HYDROLASE
2QD0	Q9NZ45	Mitochondria	108	14-31;	2QD0; X-ray; 1.81 A; A/B=32-108.	X-RAY DIFFRACTION	2007-08-28	Crystal structure of mitoNEET	METAL BINDING PROTEIN
1IVH	P26440	Mitochondria	426		1IVH; X-ray; 2.60 A; A/B/C/D=33-426.	X-RAY DIFFRACTION	1998-05-20	STRUCTURE OF HUMAN ISOVALERYL-COA DEHYDROGENASE AT 2.6 ANGSTROMS RESOLUTION: STRUCTURAL BASIS FOR SUBSTRATE SPECIFICITY	OXIDOREDUCTASE
2N9X	Q8IVP5	Mitochondria	155	48-68;75-95;134-154;	2N9X; NMR; -; B=10-26.	SOLUTION NMR	2016-12-14	LC3 FUNDC1 complex structure	PROTEIN BINDING/PEPTIDE
4PJ1	P61604	Mitochondria	102		4PJ1; X-ray; 3.15 A; 1/2/O/P/Q/R/S/T/U/V/W/X/Y/Z=1-102.	X-RAY DIFFRACTION	2015-04-29	Crystal structure of the human mitochondrial chaperonin symmetrical 'football' complex	CHAPERONE
2EJM	Q96RQ3	Mitochondria	725		2EJM; NMR; -; A=640-725.	SOLUTION NMR	2007-09-25	Solution structure of RUH-072, an apo-biotnyl domain form human acetyl coenzyme A carboxylase	LIGASE
3D9H	Q96DX5	Mitochondria	294		3D9H; X-ray; 2.20 A; A=1-258.	X-RAY DIFFRACTION	2009-06-02	Crystal Structure of the Splice Variant of Human ASB9 (hASB9-2), an Ankyrin Repeat Protein	STRUCTURAL PROTEIN, PROTEIN BINDING
3G5K	Q9HBH1	Mitochondria	243		3G5K; X-ray; 1.70 A; A/B/C/D=64-243.	X-RAY DIFFRACTION	2009-04-07	Structure and activity of human mitochondrial peptide deformylase, a novel cancer target	HYDROLASE
2C9Y	P54819	Mitochondria	239		2C9Y; X-ray; 2.10 A; A=1-239.	X-RAY DIFFRACTION	2006-01-04	Structure of human adenylate kinase 2	TRANSFERASE
5O9V	Q96NN9	Mitochondria	605		5O9V; X-ray; 2.20 A; C/D=2-9.	X-RAY DIFFRACTION	2018-06-27	HsNMT1 in complex with CoA and Myristoylated-GGCFSKPK octapeptide	TRANSFERASE
5VXC	Q8N0X4	Mitochondria	340		5VXC; X-ray; 1.87 A; A=30-340.	X-RAY DIFFRACTION	2017-11-01	Crystal Structure Analysis of human CLYBL in complex with free CoASH	LYASE
2LQL	Q9BSY4	Mitochondria	110		2LQL; NMR; -; A=1-110.	SOLUTION NMR	2012-10-24	Solution structure of CHCH5	PROTEIN BINDING
3S5N	Q86XE5	Mitochondria	327		3S5N; X-ray; 2.50 A; A=26-327.	X-RAY DIFFRACTION	2011-10-26	Crystal Structure of Human 4-hydroxy-2-oxoglutarate Aldolase	LYASE
1FYC	P10515	Mitochondria	647		1FYC; NMR; -; A=212-315.	SOLUTION NMR	1997-09-04	INNER LIPOYL DOMAIN FROM HUMAN PYRUVATE DEHYDROGENASE (PDH) COMPLEX, NMR, 1 STRUCTURE	TRANSFERASE
4K30	Q8N159	Mitochondria	534		4K30; X-ray; 2.10 A; A/B/X/Y=377-534.	X-RAY DIFFRACTION	2013-08-14	Structure of the N-acetyltransferase domain of human N-acetylglutamate synthase	TRANSFERASE
1Q7S	Q9Y3E5	Mitochondria	179		1Q7S; X-ray; 2.00 A; A/B=63-179.	X-RAY DIFFRACTION	2003-12-16	Crystal structure of bit1	APOPTOSIS
2AEX	P36551	Mitochondria	454		2AEX; X-ray; 1.58 A; A=111-454.	X-RAY DIFFRACTION	2005-08-02	The 1.58A Crystal Structure of Human Coproporphyrinogen Oxidase Reveals the Structural Basis of Hereditary Coproporphyria	OXIDOREDUCTASE
1SIQ	Q92947	Mitochondria	438		1SIQ; X-ray; 2.10 A; A=47-438.	X-RAY DIFFRACTION	2004-09-07	The Crystal Structure and Mechanism of Human Glutaryl-CoA Dehydrogenase	OXIDOREDUCTASE
5EKD	Q9UGM6	Mitochondria	360		5EKD; X-ray; 1.82 A; A/B=18-360.	X-RAY DIFFRACTION	2016-11-16	Human mitochondrial tryptophanyl-tRNA synthetase bound by indolmycin and Mn*ATP.	LIGASE/ANTIBIOTIC
2NCL	Q53S33	Mitochondria	107		2NCL; NMR; -; A=27-107.	SOLUTION NMR	2016-09-07	Solution structure of BOLA3 from Homo sapiens	PROTEIN BINDING
2DN8	O00763	Mitochondria	2458		2DN8; NMR; -; A=885-971.	SOLUTION NMR	2006-10-25	Solution Structure of RSGI RUH-053, an Apo-Biotin Carboxy Carrier Protein from Human Transcarboxylase	LIGASE
2MMZ	Q86SX6	Mitochondria	157		2MMZ; NMR; -; A=35-150.	SOLUTION NMR	2014-04-16	Solution structure of the apo form of human glutaredoxin 5	METAL BINDING PROTEIN
5L46	Q9UI17	Mitochondria	866		5L46; X-ray; 3.09 A; A/B=29-866.	X-RAY DIFFRACTION	2016-08-17	Crystal structure of human dimethylglycine-dehydrogenase	OXIDOREDUCTASE
1C9Y	P00480	Mitochondria	354		1C9Y; X-ray; 1.90 A; A=34-354.	X-RAY DIFFRACTION	2000-06-06	HUMAN ORNITHINE TRANSCARBAMYLASE: CRYSTALLOGRAPHIC INSIGHTS INTO SUBSTRATE RECOGNITION AND CATALYTIC MECHANISM	TRANSFERASE
2VZE	Q08AH3	Mitochondria	577		2VZE; X-ray; 2.45 A; A/B/C=32-577.	X-RAY DIFFRACTION	2008-10-14	Crystal structure of human acyl-CoA synthetase medium-chain family member 2A (L64P mutation) in complex with AMP	LIGASE
3NER	O43169	Mitochondria	150	123-140;	3NER; X-ray; 1.45 A; A/B=16-107.	X-RAY DIFFRACTION	2011-05-25	Structure of Human Type B Cytochrome b5	ELECTRON TRANSPORT
6JFK	O95140	Mitochondria	757	605-625;627-647;	6JFK; X-ray; 2.00 A; A=73-419.	X-RAY DIFFRACTION	2019-11-13	GDP bound Mitofusin2 (MFN2)	MEMBRANE PROTEIN
4XSJ	Q8NE86	Mitochondria	351	234-256;266-283;	4XSJ; X-ray; 1.80 A; A=75-165.	X-RAY DIFFRACTION	2015-09-16	Crystal structure of the N-terminal domain of the human mitochondrial calcium uniporter fused with T4 lysozyme	TRANSPORT PROTEIN
6NL3	Q5JTJ3	Mitochondria	125		6NL3; NMR; -; A=47-125.	SOLUTION NMR	2019-11-20	Solution structure of human Coa6	OXIDOREDUCTASE
2JIF	P45954	Mitochondria	432		2JIF; X-ray; 2.00 A; A/B/C/D=52-432.	X-RAY DIFFRACTION	2007-04-03	Structure of human short-branched chain acyl-CoA dehydrogenase (ACADSB)	OXIDOREDUCTASE
3GLR	Q9NUB1	Mitochondria	689		3GLR; X-ray; 1.80 A; B=638-649.	X-RAY DIFFRACTION	2009-06-16	Crystal Structure of human SIRT3 with acetyl-lysine AceCS2 peptide	HYDROLASE/HYDROLASE REGULATOR
1K8M	P11182	Mitochondria	482		1K8M; NMR; -; A=62-145.	SOLUTION NMR	2001-11-14	Solution Structure of the Lipoic Acid-Bearing Domain of the E2 component of Human, Mitochondrial Branched-Chain alpha-Ketoacid Dehydrogenase	TRANSFERASE
